# Supplementary material for: 3D-printed liquid metal polymer composites as NIR-responsive 4D printing soft robot
Source: Nat Commun. 2023 Nov 28;14:7815. doi: 10.1038/s41467-023-43667-4 (PMC10684855; doi:10.1038/s41467-023-43667-4)
Supplement: Supplementary file 7 — Source Data [file 41467_2023_43667_MOESM7_ESM.xlsx]

## Sheet: Fig. 1e
Zeta Potential	LMNPs	RAFT agents	RLMNPs
	30.83	-70.21	-0.44
	31.72	-64.84	-1.89
	26.58	-71.63	1.12
Mean	28.94	-68.07	-0.0079
SD	3.21	3.58	3.89

## Sheet: Fig. 1f
UV-vis
wavelength (nm)	LMNPs	RAFT agents	RLMNPs
250	0	0.15696	7.50558
251	0.047	0.1577	6.23792
252	0.093	0.15807	5.15242
253	0.108	0.15436	4.24907
254	0.117	0.15102	3.51301
255	0.125	0.14657	2.90706
256	0.125	0.14026	2.41636
257	0.126	0.13321	2.01487
258	0.127	0.12653	1.69145
259	0.127	0.12134	1.43123
260	0.122	0.11688	1.22305
261	0.116	0.11243	1.05204
262	0.112	0.10761	0.91078
263	0.111	0.10353	0.79554
264	0.109	0.10093	0.69888
265	0.105	0.09944	0.6171
266	0.102	0.0987	0.55019
267	0.097	0.0987	0.49442
268	0.093	0.09944	0.44981
269	0.092	0.10167	0.41636
270	0.09	0.10538	0.39033
271	0.09	0.10983	0.36803
272	0.086	0.11614	0.35316
273	0.086	0.12393	0.34201
274	0.084	0.13358	0.33457
275	0.082	0.14508	0.33457
276	0.081	0.15881	0.33457
277	0.079	0.17514	0.33829
278	0.077	0.19184	0.34944
279	0.074	0.21113	0.36059
280	0.074	0.2334	0.37546
281	0.075	0.25937	0.39405
282	0.077	0.2872	0.41636
283	0.075	0.31763	0.43866
284	0.075	0.35028	0.46468
285	0.077	0.38479	0.49071
286	0.078	0.42115	0.52416
287	0.08	0.46011	0.5539
288	0.079	0.50093	0.58364
289	0.081	0.54026	0.6171
290	0.082	0.57996	0.65056
291	0.083	0.61855	0.68401
292	0.084	0.65788	0.71747
293	0.086	0.6961	0.74721
294	0.088	0.73247	0.77695
295	0.09	0.76772	0.80297
296	0.09	0.8	0.829
297	0.093	0.82857	0.85502
298	0.095	0.85269	0.87732
299	0.095	0.87755	0.89963
300	0.096	0.8987	0.9145
301	0.097	0.92059	0.93309
302	0.1	0.93692	0.94796
303	0.1	0.95622	0.96283
304	0.102	0.96846	0.97398
305	0.102	0.98479	0.9777
306	0.103	0.9885	0.98885
307	0.104	0.99369	0.99257
308	0.107	0.99035	0.99628
309	0.11	0.99592	1
310	0.112	0.99703	0.99628
311	0.114	1	0.99257
312	0.114	0.99629	0.98513
313	0.111	0.99109	0.97398
314	0.109	0.97996	0.95911
315	0.106	0.96327	0.94424
316	0.108	0.94434	0.92193
317	0.105	0.91651	0.90335
318	0.106	0.89425	0.87732
319	0.104	0.86865	0.8513
320	0.105	0.84378	0.82156
321	0.104	0.81336	0.7881
322	0.101	0.77737	0.75465
323	0.096	0.73989	0.72119
324	0.092	0.70204	0.68401
325	0.091	0.66494	0.65056
326	0.09	0.62746	0.6171
327	0.088	0.59109	0.57993
328	0.088	0.55622	0.55019
329	0.086	0.52356	0.51673
330	0.087	0.4898	0.48699
331	0.084	0.45788	0.45353
332	0.079	0.42635	0.42379
333	0.073	0.39629	0.39033
334	0.071	0.36698	0.36431
335	0.073	0.33952	0.33457
336	0.069	0.31354	0.30855
337	0.066	0.28905	0.28625
338	0.065	0.26531	0.26394
339	0.064	0.24267	0.24164
340	0.063	0.22152	0.22305
341	0.061	0.20186	0.20446
342	0.06	0.18404	0.18959
343	0.059	0.1666	0.171
344	0.058	0.15065	0.15613
345	0.06	0.13618	0.14126
346	0.063	0.12282	0.12639
347	0.062	0.11058	0.11524
348	0.059	0.09981	0.10409
349	0.056	0.09054	0.09294
350	0.056	0.08237	0.0855
351	0.056	0.07495	0.07807
352	0.056	0.06753	0.07063
353	0.056	0.0616	0.0632
354	0.057	0.0564	0.05948
355	0.057	0.05195	0.05576
356	0.057	0.0475	0.05204
357	0.056	0.04416	0.04461
358	0.056	0.04119	0.04461
359	0.053	0.03859	0.04089
360	0.053	0.03599	0.04089
361	0.052	0.03414	0.03717
362	0.053	0.03228	0.02974
363	0.052	0.03117	0.02602
364	0.051	0.02968	0.02602
365	0.052	0.02931	0.02602
366	0.054	0.0282	0.02602
367	0.055	0.02746	0.0223
368	0.055	0.02672	0.0223
369	0.053	0.02597	0.0223
370	0.054	0.02597	0.0223
371	0.051	0.02523	0.01859
372	0.053	0.02523	0.01859
373	0.052	0.02486	0.01859
374	0.054	0.02449	0.01487
375	0.053	0.02412	0.01487
376	0.055	0.02375	0.01487
377	0.055	0.02375	0.01115
378	0.055	0.02375	0.01115
379	0.054	0.02375	0.01115
380	0.054	0.02375	0.01115
381	0.055	0.02375	0.00743
382	0.054	0.02375	0.00743
383	0.054	0.02375	0.00743
384	0.054	0.02338	0.00743
385	0.055	0.02338	0.00743
386	0.054	0.02338	0.00743
387	0.054	0.02338	0.00743
388	0.053	0.02338	0.00743
389	0.054	0.02338	0.00743
390	0.054	0.02338	0.00372
391	0.054	0.02338	0.00372
392	0.055	0.02375	0.00372
393	0.054	0.02375	0.00372
394	0.055	0.02375	0.00372
395	0.054	0.02338	0
396	0.054	0.02375	0
397	0.054	0.02375	0
398	0.055	0.02375	0
399	0.056	0.02375	0
400	0.056	0.02375	0

## Sheet: Fig. 1g
FTIR
	wavelength (nm)	intensity (a.u.)			wavelength (nm)	intensity (a.u.)			wavelength (nm)	intensity (a.u.)
LMNPs	601.691	0.1496		RAFT agents	601.69	67.7		RLMNPs	601.691	33.5496
	609.405	0.15414			603.62	67.3			603.62	33.2135
	617.119	0.15752			605.55	67.8			605.548	33.2222
	624.833	0.16245			607.48	69.1			607.477	33.3842
	632.547	0.16717			609.41	69.7			609.405	33.2673
	640.261	0.17096			611.33	69.4			611.334	33.1488
	647.975	0.17355			613.26	69.4			613.262	33.6516
	655.689	0.17582			615.19	69.4			615.191	33.7931
	663.403	0.17859			617.12	69.3			617.119	33.8919
	671.117	0.1813			619.05	68.9			619.048	33.7546
	678.831	0.1844			620.98	68.8			620.976	33.1227
	686.545	0.18726			622.9	68.8			622.905	32.7667
	694.259	0.18992			624.83	68.7			624.833	32.6778
	701.973	0.1927			626.76	68.6			626.762	32.5352
	709.687	0.19525			628.69	68.9			628.69	32.4035
	717.401	0.19758			630.62	68.8			630.619	32.2739
	725.115	0.19971			632.55	68.5			632.547	32.2678
	732.829	0.20164			634.48	68.4			634.476	32.3503
	740.543	0.20337			636.4	68.6			636.404	32.3304
	748.257	0.2046			638.33	68.3			638.333	32.3389
	755.971	0.20546			640.26	68.1			640.261	32.2812
	763.685	0.20611			642.19	68.3			642.19	32.1396
	771.399	0.20642			644.12	68.2			644.118	32.0576
	779.113	0.20643			646.05	67.8			646.047	31.9587
	786.827	0.20628			647.98	67.4			647.975	31.815
	794.541	0.20622			649.9	67.1			649.904	31.7924
	802.255	0.20606			651.83	67			651.832	31.8477
	809.969	0.20561			653.76	66.8			653.761	31.8346
	817.683	0.20463			655.69	66.6			655.689	31.7821
	825.397	0.20327			657.62	66.5			657.618	31.6246
	833.111	0.2019			659.55	66.4			659.546	31.6197
	840.825	0.20066			661.47	66.3			661.475	31.6093
	848.539	0.19979			663.4	66.1			663.403	31.5513
	856.253	0.19885			665.33	66.2			665.332	31.4639
	863.967	0.19795			667.26	66.4			667.26	31.4312
	871.681	0.19727			669.19	66.5			669.189	31.4328
	879.395	0.19678			671.12	66.6			671.117	31.4651
	887.109	0.19629			673.05	66.7			673.046	31.4384
	894.823	0.19569			674.97	66.9			674.974	31.3802
	902.537	0.19526			676.9	66.9			676.903	31.3952
	910.251	0.19485			678.83	66.7			678.831	31.345
	917.965	0.19448			680.76	66.4			680.76	31.3236
	925.679	0.19405			682.69	66.1			682.688	31.337
	933.393	0.19358			684.62	65.6			684.617	31.2941
	941.107	0.19326			686.55	65			686.545	31.2033
	948.821	0.19306			688.47	64.5			688.474	31.1464
	956.535	0.19281			690.4	64.2			690.402	31.154
	964.249	0.19245			692.33	63.9			692.331	31.1167
	971.963	0.19208			694.26	63.5			694.259	31.0429
	979.677	0.19184			696.19	63.3			696.188	31.014
	987.391	0.1917			698.12	63.1			698.116	30.9747
	995.105	0.19151			700.04	63			700.045	30.948
	1002.82	0.19122			701.97	62.9			701.973	30.9446
	1010.53	0.19083			703.9	63			703.902	30.8962
	1018.25	0.19035			705.83	63			705.83	30.871
	1025.96	0.19012			707.76	63			707.759	30.7681
	1033.67	0.19007			709.69	62.8			709.687	30.6649
	1041.39	0.19002			711.62	62.5			711.615	30.6578
	1049.1	0.18986			713.54	62.4			713.544	30.6674
	1056.82	0.18956			715.47	62.3			715.472	30.5938
	1064.53	0.18923			717.4	62.3			717.401	30.5143
	1072.24	0.18895			719.33	62			719.33	30.4962
	1079.96	0.18882			721.26	61.4			721.258	30.5098
	1087.67	0.18877			723.19	60.8			723.187	30.4807
	1095.39	0.18872			725.12	60.3			725.115	30.3982
	1103.1	0.1888			727.04	60			727.043	30.3148
	1110.81	0.18899			728.97	60.1			728.972	30.2891
	1118.53	0.18919			730.9	60.6			730.9	30.3175
	1126.24	0.18928			732.83	61.1			732.829	30.3077
	1133.96	0.18922			734.76	61.4			734.758	30.2964
	1141.67	0.18914			736.69	61.4			736.686	30.2966
	1149.38	0.18897			738.61	60.9			738.615	30.2687
	1157.1	0.18875			740.54	60.2			740.543	30.2342
	1164.81	0.18854			742.47	59.6			742.471	30.185
	1172.53	0.18846			744.4	59.6			744.4	30.1706
	1180.24	0.1884			746.33	60.2			746.328	30.155
	1187.95	0.1883			748.26	60.9			748.257	30.138
	1195.67	0.18834			750.19	61.3			750.186	30.1492
	1203.38	0.18852			752.11	61.5			752.114	30.1863
	1211.1	0.18865			754.04	61.7			754.043	30.202
	1218.81	0.18861			755.97	61.7			755.971	30.1903
	1226.52	0.18856			757.9	61.6			757.899	30.2023
	1234.24	0.18851			759.83	61.3			759.828	30.2437
	1241.95	0.18845			761.76	60.9			761.756	30.2621
	1249.67	0.18834			763.68	60.2			763.685	30.2873
	1257.38	0.18816			765.61	59.2			765.614	30.3189
	1265.09	0.18817			767.54	58			767.542	30.3343
	1272.81	0.18822			769.47	56.7			769.471	30.3336
	1280.52	0.18815			771.4	55.2			771.399	30.3429
	1288.24	0.18806			773.33	53.5			773.327	30.3887
	1295.95	0.18797			775.26	52			775.256	30.4171
	1303.66	0.18789			777.18	50.9			777.184	30.3903
	1311.38	0.18784			779.11	50.4			779.113	30.3438
	1319.09	0.18781			781.04	50.3			781.041	30.3419
	1326.81	0.18774			782.97	50.2			782.97	30.3522
	1334.52	0.18773			784.9	49.9			784.898	30.3487
	1342.23	0.18775			786.83	49.4			786.827	30.3743
	1349.95	0.1877			788.76	48.5			788.755	30.416
	1357.66	0.18761			790.68	47.1			790.684	30.4206
	1365.38	0.18748			792.61	45.3			792.612	30.4511
	1373.09	0.18737			794.54	43.3			794.541	30.4756
	1380.8	0.18741			796.47	41.1			796.469	30.4661
	1388.52	0.18756			798.4	38.9			798.398	30.4514
	1396.23	0.18781			800.33	36.5			800.326	30.4296
	1403.95	0.18805			802.25	34.4			802.255	30.359
	1411.66	0.18829			804.18	32.7			804.183	30.2581
	1419.37	0.18859			806.11	31.4			806.112	30.1774
	1427.09	0.1888			808.04	30.5			808.04	30.0546
	1434.8	0.18887			809.97	30			809.969	29.888
	1442.52	0.18901			811.9	30			811.897	29.6859
	1450.23	0.18932			813.83	30.6			813.826	29.4798
	1457.94	0.18963			815.75	31.6			815.754	29.2872
	1465.66	0.18984			817.68	33			817.683	29.1214
	1473.37	0.18996			819.61	34.8			819.611	28.9796
	1481.09	0.18974			821.54	36.9			821.54	28.8784
	1488.8	0.18917			823.47	39.4			823.468	28.7999
	1496.51	0.1887			825.4	42.2			825.397	28.7295
	1504.23	0.18838			827.33	45.4			827.325	28.6781
	1511.94	0.18814			829.25	49.1			829.254	28.7003
	1519.66	0.18791			831.18	52.7			831.182	28.8058
	1527.37	0.18756			833.11	56.2			833.111	28.9639
	1535.08	0.18702			835.04	59.1			835.039	29.1412
	1542.8	0.18687			836.97	61.2			836.968	29.3035
	1550.51	0.1873			838.9	62.4			838.896	29.4389
	1558.23	0.18755			840.82	62.8			840.825	29.5502
	1565.94	0.18744			842.75	62.5			842.753	29.6415
	1573.65	0.18728			844.68	61.8			844.682	29.7023
	1581.37	0.18755			846.61	60.7			846.61	29.7349
	1589.08	0.18802			848.54	58.9			848.539	29.7596
	1596.8	0.18836			850.47	56.6			850.467	29.7801
	1604.51	0.18857			852.4	54.3			852.396	29.7458
	1612.22	0.18859			854.32	53.3			854.324	29.6468
	1619.94	0.18865			856.25	54.4			856.253	29.5631
	1627.65	0.18878			858.18	57.1			858.181	29.5034
	1635.37	0.18889			860.11	60.1			860.11	29.5032
	1643.08	0.18903			862.04	62.3			862.038	29.566
	1650.79	0.18915			863.97	63.5			863.967	29.6427
	1658.51	0.1892			865.9	63.8			865.895	29.6781
	1666.22	0.18919			867.82	63.8			867.824	29.6882
	1673.94	0.18921			869.75	63.6			869.752	29.6669
	1681.65	0.18926			871.68	63.6			871.681	29.6533
	1689.36	0.18938			873.61	63.8			873.609	29.6689
	1697.08	0.18951			875.54	64.3			875.538	29.6637
	1704.79	0.18959			877.47	65.1			877.466	29.6349
	1712.51	0.18959			879.39	66.2			879.395	29.6528
	1720.22	0.18955			881.32	67.5			881.323	29.6943
	1727.93	0.18942			883.25	68.9			883.252	29.7582
	1735.65	0.18928			885.18	70.3			885.18	29.7974
	1743.36	0.18921			887.11	71.6			887.109	29.8373
	1751.08	0.18913			889.04	72.6			889.037	29.9058
	1758.79	0.18902			890.97	73.2			890.966	29.9838
	1766.5	0.18893			892.89	73.3			892.894	30.0266
	1774.22	0.18888			894.82	73.3			894.823	30.0523
	1781.93	0.18884			896.75	73.3			896.751	30.0816
	1789.65	0.1888			898.68	73.3			898.68	30.1278
	1797.36	0.18873			900.61	73.1			900.608	30.188
	1805.07	0.18867			902.54	72.6			902.537	30.2261
	1812.79	0.18847			904.47	71.5			904.465	30.2266
	1820.5	0.18825			906.39	70			906.394	30.2335
	1828.22	0.18818			908.32	68.9			908.322	30.2207
	1835.93	0.18815			910.25	68.7			910.251	30.2111
	1843.64	0.18812			912.18	69.6			912.179	30.2214
	1851.36	0.18799			914.11	70.9			914.108	30.2365
	1859.07	0.18785			916.04	72.2			916.036	30.289
	1866.79	0.18782			917.96	73.3			917.965	30.3093
	1874.5	0.18778			919.89	74.4			919.893	30.309
	1882.21	0.1877			921.82	75.2			921.822	30.336
	1889.93	0.18747			923.75	75.7			923.75	30.3959
	1897.64	0.18722			925.68	76			925.679	30.4963
	1905.36	0.18702			927.61	76			927.607	30.5673
	1913.07	0.18684			929.54	75.8			929.536	30.6131
	1920.78	0.18654			931.46	75.5			931.464	30.6649
	1928.5	0.1862			933.39	75.2			933.393	30.7081
	1936.21	0.18571			935.32	74.8			935.321	30.7279
	1943.92	0.18519			937.25	74.2			937.25	30.7326
	1951.64	0.18454			939.18	73.7			939.178	30.7701
	1959.35	0.18354			941.11	73.2			941.107	30.8056
	1967.07	0.18268			943.04	72.7			943.035	30.7878
	1974.78	0.18242			944.96	72.1			944.964	30.7925
	1982.49	0.18296			946.89	71.6			946.892	30.8177
	1990.21	0.18362			948.82	71.2			948.821	30.8368
	1997.92	0.18366			950.75	70.8			950.749	30.8683
	2005.64	0.183			952.68	70.2			952.678	30.8988
	2013.35	0.18234			954.61	69.5			954.606	30.9199
	2021.07	0.1822			956.53	68.5			956.535	30.9277
	2028.78	0.18249			958.46	67.4			958.463	30.9443
	2036.49	0.18298			960.39	66.2			960.392	30.9485
	2044.21	0.18396			962.32	65.1			962.32	30.946
	2051.92	0.18493			964.25	64.6			964.249	30.9474
	2059.64	0.1856			966.18	64.6			966.177	30.9645
	2067.35	0.18625			968.11	65.2			968.106	30.9664
	2075.06	0.18673			970.03	66			970.034	30.976
	2082.78	0.18704			971.96	66.7			971.963	31.0022
	2090.49	0.1872			973.89	67.2			973.891	31.0344
	2098.2	0.18722			975.82	67.5			975.82	31.0685
	2105.92	0.18736			977.75	67.5			977.748	31.1038
	2113.63	0.18751			979.68	67.4			979.677	31.1277
	2121.35	0.1874			981.61	66.9			981.605	31.1519
	2129.06	0.18678			983.53	66.1			983.534	31.1665
	2136.78	0.186			985.46	65.3			985.462	31.181
	2144.49	0.18509			987.39	64.7			987.391	31.1973
	2152.2	0.18375			989.32	64.4			989.319	31.2159
	2159.92	0.18315			991.25	64			991.248	31.2604
	2167.63	0.18417			993.18	63.5			993.176	31.3151
	2175.34	0.18496			995.1	62.7			995.105	31.3391
	2183.06	0.1853			997.03	61.9			997.033	31.335
	2190.77	0.18604			998.96	61.2			998.962	31.3188
	2198.49	0.18665			1000.89	60.4			1000.89	31.2991
	2206.2	0.18691			1002.82	59.6			1002.82	31.2828
	2213.91	0.18728			1004.75	59.1			1004.75	31.2803
	2221.63	0.18775			1006.68	59			1006.68	31.2904
	2229.34	0.1882			1008.6	59.3			1008.6	31.2991
	2237.06	0.18858			1010.53	59.7			1010.53	31.3263
	2244.77	0.18877			1012.46	60.3			1012.46	31.3621
	2252.49	0.18893			1014.39	60.7			1014.39	31.393
	2260.2	0.18956			1016.32	60.6			1016.32	31.4411
	2267.91	0.19019			1018.25	59.9			1018.25	31.4856
	2275.63	0.19062			1020.18	58.5			1020.17	31.5331
	2283.34	0.1909			1022.1	56.4			1022.1	31.5808
	2291.05	0.19117			1024.03	53.7			1024.03	31.6098
	2298.77	0.19147			1025.96	50.8			1025.96	31.615
	2306.48	0.19187			1027.89	47.9			1027.89	31.6032
	2314.2	0.19224			1029.82	45.3			1029.82	31.6015
	2321.91	0.19261			1031.75	43.3			1031.75	31.5731
	2329.62	0.19294			1033.68	41.9			1033.67	31.5127
	2337.34	0.19306			1035.6	40.8			1035.6	31.4713
	2345.05	0.19305			1037.53	39.6			1037.53	31.4622
	2352.77	0.19308			1039.46	38			1039.46	31.4395
	2360.48	0.19319			1041.39	36			1041.39	31.3931
	2368.2	0.19306			1043.32	34			1043.32	31.3373
	2375.91	0.19283			1045.25	32.4			1045.24	31.2584
	2383.62	0.19272			1047.17	31.9			1047.17	31.1369
	2391.34	0.19276			1049.1	32.2			1049.1	31.0108
	2399.05	0.19281			1051.03	32.9			1051.03	30.9047
	2406.76	0.19279			1052.96	33.6			1052.96	30.8217
	2414.48	0.19285			1054.89	34			1054.89	30.7478
	2422.19	0.19297			1056.82	34.4			1056.82	30.6774
	2429.91	0.19303			1058.75	34.8			1058.74	30.5929
	2437.62	0.19312			1060.67	35.6			1060.67	30.4755
	2445.34	0.19323			1062.6	36.8			1062.6	30.378
	2453.05	0.19328			1064.53	38.2			1064.53	30.3211
	2460.76	0.19343			1066.46	39.5			1066.46	30.2861
	2468.48	0.19361			1068.39	40.6			1068.39	30.2529
	2476.19	0.19363			1070.32	41.5			1070.32	30.2352
	2483.91	0.19359			1072.25	42.2			1072.24	30.2106
	2491.62	0.19357			1074.17	43.1			1074.17	30.1648
	2499.33	0.19352			1076.1	44.2			1076.1	30.1266
	2507.05	0.19352			1078.03	45.5			1078.03	30.1117
	2514.76	0.19362			1079.96	46.8			1079.96	30.0962
	2522.47	0.19376			1081.89	47.5			1081.89	30.1159
	2530.19	0.19379			1083.82	47.8			1083.82	30.1416
	2537.9	0.19387			1085.74	48			1085.74	30.1207
	2545.62	0.19398			1087.67	48.5			1087.67	30.0739
	2553.33	0.19398			1089.6	49.5			1089.6	30.0164
	2561.04	0.19404			1091.53	51.2			1091.53	29.97
	2568.76	0.19416			1093.46	53.1			1093.46	29.9398
	2576.47	0.19436			1095.39	54.7			1095.39	29.9555
	2584.19	0.19457			1097.32	55.8			1097.32	29.9676
	2591.9	0.19477			1099.24	57.1			1099.24	29.9455
	2599.61	0.195			1101.17	59.6			1101.17	29.9457
	2607.33	0.19524			1103.1	63.4			1103.1	29.9989
	2615.04	0.19553			1105.03	67.9			1105.03	30.1149
	2622.76	0.1958			1106.96	72.1			1106.96	30.2908
	2630.47	0.19602			1108.89	75.3			1108.89	30.4639
	2638.18	0.19627			1110.81	77.4			1110.81	30.5978
	2645.9	0.19651			1112.74	78.5			1112.74	30.6804
	2653.61	0.19675			1114.67	79			1114.67	30.7286
	2661.33	0.1969			1116.6	79			1116.6	30.779
	2669.04	0.19695			1118.53	78.8			1118.53	30.8256
	2676.75	0.19707			1120.46	78.3			1120.46	30.8743
	2684.47	0.19715			1122.39	77.7			1122.38	30.9135
	2692.18	0.19717			1124.31	77			1124.31	30.9423
	2699.9	0.19727			1126.24	76.1			1126.24	30.9753
	2707.61	0.19742			1128.17	75			1128.17	31.0001
	2715.32	0.19752			1130.1	73.7			1130.1	31.026
	2723.04	0.19761			1132.03	72.2			1132.03	31.0622
	2730.75	0.19774			1133.96	70.4			1133.96	31.0809
	2738.47	0.19791			1135.89	68.3			1135.88	31.0913
	2746.18	0.19804			1137.81	65.9			1137.81	31.1103
	2753.89	0.19805			1139.74	63.1			1139.74	31.1297
	2761.61	0.19814			1141.67	60			1141.67	31.1512
	2769.32	0.19826			1143.6	56.6			1143.6	31.1413
	2777.04	0.19837			1145.53	53			1145.53	31.1077
	2784.75	0.1985			1147.46	49.5			1147.46	31.0592
	2792.46	0.19864			1149.38	46.2			1149.38	31.0013
	2800.18	0.1988			1151.31	43.5			1151.31	30.9057
	2807.89	0.19886			1153.24	41.5			1153.24	30.7761
	2815.61	0.19899			1155.17	40.4			1155.17	30.6292
	2823.32	0.19919			1157.1	40.1			1157.1	30.4586
	2831.03	0.19924			1159.03	40.6			1159.03	30.2686
	2838.75	0.19909			1160.96	42.1			1160.95	30.0841
	2846.46	0.19881			1162.88	44.4			1162.88	29.9393
	2854.18	0.19902			1164.81	47.5			1164.81	29.8397
	2861.89	0.19945			1166.74	51			1166.74	29.8118
	2869.6	0.19973			1168.67	54.5			1168.67	29.8527
	2877.32	0.19991			1170.6	57.8			1170.6	29.9223
	2885.03	0.19997			1172.53	60.6			1172.53	30.0225
	2892.75	0.19995			1174.46	62.8			1174.45	30.1244
	2900.46	0.19992			1176.38	64.3			1176.38	30.2159
	2908.17	0.19971			1178.31	65.2			1178.31	30.3012
	2915.89	0.19935			1180.24	65.4			1180.24	30.3824
	2923.6	0.19968			1182.17	64.9			1182.17	30.4339
	2931.32	0.20037			1184.1	63.8			1184.1	30.4539
	2939.03	0.20077			1186.03	62.1			1186.03	30.4657
	2946.74	0.20099			1187.95	60.3			1187.95	30.4776
	2954.46	0.20112			1189.88	59.1			1189.88	30.4382
	2962.17	0.20123			1191.81	59.1			1191.81	30.3773
	2969.89	0.20132			1193.74	60.3			1193.74	30.349
	2977.6	0.20153			1195.67	62.3			1195.67	30.3619
	2985.31	0.20174			1197.6	64.5			1197.6	30.3996
	2993.03	0.20182			1199.53	66.3			1199.53	30.4455
	3000.74	0.20189			1201.45	67.5			1201.45	30.5
	3008.46	0.202			1203.38	68.1			1203.38	30.5678
	3016.17	0.20209			1205.31	68.2			1205.31	30.6216
	3023.88	0.20219			1207.24	67.7			1207.24	30.6528
	3031.6	0.20238			1209.17	66.8			1209.17	30.6667
	3039.31	0.20263			1211.1	65.6			1211.1	30.6911
	3047.03	0.20284			1213.03	64.2			1213.03	30.7061
	3054.74	0.20294			1214.95	62.7			1214.95	30.6903
	3062.45	0.20292			1216.88	61.4			1216.88	30.6799
	3070.17	0.20293			1218.81	60.2			1218.81	30.6771
	3077.88	0.20303			1220.74	59.3			1220.74	30.659
	3085.6	0.20315			1222.67	58.6			1222.67	30.6186
	3093.31	0.20329			1224.6	58			1224.6	30.5842
	3101.02	0.20345			1226.52	57.7			1226.52	30.5504
	3108.74	0.20374			1228.45	57.8			1228.45	30.517
	3116.45	0.20388			1230.38	58.5			1230.38	30.4922
	3124.17	0.20403			1232.31	59.6			1232.31	30.4783
	3131.88	0.20411			1234.24	60.9			1234.24	30.4895
	3139.59	0.20427			1236.17	61.9			1236.17	30.5237
	3147.31	0.20443			1238.1	62.7			1238.1	30.5593
	3155.02	0.20459			1240.02	63			1240.02	30.5862
	3162.74	0.2047			1241.95	62.8			1241.95	30.6117
	3170.45	0.20477			1243.88	62.2			1243.88	30.6239
	3178.16	0.20482			1245.81	61.2			1245.81	30.621
	3185.88	0.20488			1247.74	59.9			1247.74	30.6088
	3193.59	0.20503			1249.67	58.6			1249.67	30.5755
	3201.31	0.20524			1251.6	57.5			1251.6	30.5289
	3209.02	0.20547			1253.52	57.1			1253.52	30.4894
	3216.73	0.20558			1255.45	57.3			1255.45	30.4494
	3224.45	0.20555			1257.38	58			1257.38	30.4252
	3232.16	0.2056			1259.31	59.3			1259.31	30.4308
	3239.88	0.20584			1261.24	61			1261.24	30.4555
	3247.59	0.206			1263.17	62.6			1263.17	30.4856
	3255.3	0.20601			1265.09	64.1			1265.09	30.5169
	3263.02	0.20628			1267.02	65.2			1267.02	30.5478
	3270.73	0.20666			1268.95	66.1			1268.95	30.5699
	3278.45	0.20688			1270.88	67.1			1270.88	30.5836
	3286.16	0.20686			1272.81	68.4			1272.81	30.5978
	3293.87	0.20688			1274.74	69.8			1274.74	30.637
	3301.59	0.20708			1276.67	71.2			1276.66	30.7007
	3309.3	0.20722			1278.59	72.4			1278.59	30.76
	3317.02	0.20739			1280.52	73			1280.52	30.8059
	3324.73	0.20752			1282.45	73.1			1282.45	30.8396
	3332.44	0.20764			1284.38	72.7			1284.38	30.8706
	3340.16	0.20776			1286.31	72.1			1286.31	30.8843
	3347.87	0.20801			1288.24	71.5			1288.24	30.8935
	3355.59	0.20825			1290.17	71			1290.16	30.9087
	3363.3	0.20835			1292.09	70.6			1292.09	30.9174
	3371.01	0.2085			1294.02	70.3			1294.02	30.9208
	3378.73	0.20873			1295.95	70			1295.95	30.9167
	3386.44	0.20893			1297.88	69.8			1297.88	30.9145
	3394.16	0.20904			1299.81	69.3			1299.81	30.9283
	3401.87	0.20913			1301.74	68.7			1301.74	30.9393
	3409.58	0.20932			1303.66	68.2			1303.66	30.9284
	3417.3	0.20949			1305.59	67.8			1305.59	30.8998
	3425.01	0.20956			1307.52	67.6			1307.52	30.8837
	3432.72	0.20956			1309.45	67.6			1309.45	30.8762
	3440.44	0.20956			1311.38	67.7			1311.38	30.8604
	3448.15	0.20972			1313.31	67.9			1313.31	30.859
	3455.87	0.20992			1315.24	68.3			1315.23	30.8621
	3463.58	0.20997			1317.16	68.7			1317.16	30.8552
	3471.3	0.21012			1319.09	69.3			1319.09	30.8562
	3479.01	0.2103			1321.02	70			1321.02	30.8749
	3486.72	0.21041			1322.95	70.8			1322.95	30.8964
	3494.44	0.21052			1324.88	71.9			1324.88	30.9198
	3502.15	0.21065			1326.81	73.1			1326.81	30.9434
	3509.86	0.21078			1328.74	74.5			1328.73	30.9876
	3517.58	0.21099			1330.66	76			1330.66	31.0442
	3525.29	0.21113			1332.59	77.5			1332.59	31.1054
	3533.01	0.21131			1334.52	78.9			1334.52	31.1452
	3540.72	0.21157			1336.45	80.1			1336.45	31.177
	3548.43	0.21167			1338.38	81.3			1338.38	31.2207
	3556.15	0.21171			1340.31	82.3			1340.31	31.2595
	3563.86	0.21176			1342.23	83.3			1342.23	31.2921
	3571.58	0.21172			1344.16	84.2			1344.16	31.3311
	3579.29	0.21177			1346.09	85			1346.09	31.366
	3587.01	0.21202			1348.02	85.6			1348.02	31.393
	3594.72	0.21198			1349.95	86			1349.95	31.4135
	3602.43	0.21185			1351.88	86.3			1351.88	31.4455
	3610.15	0.21197			1353.81	86.4			1353.81	31.4742
	3617.86	0.21191			1355.73	86.3			1355.73	31.491
	3625.57	0.2119			1357.66	86.3			1357.66	31.5145
	3633.29	0.21203			1359.59	86.1			1359.59	31.5397
	3641	0.21213			1361.52	85.8			1361.52	31.561
	3648.72	0.2121			1363.45	85.3			1363.45	31.5796
	3656.43	0.21215			1365.38	84.6			1365.38	31.5889
	3664.14	0.2123			1367.31	83.3			1367.31	31.596
	3671.86	0.21238			1369.23	81.1			1369.23	31.5845
	3679.57	0.2124			1371.16	78.3			1371.16	31.5528
	3687.29	0.21229			1373.09	75.7			1373.09	31.5028
	3695	0.21226			1375.02	74.3			1375.02	31.4462
	3702.72	0.21247			1376.95	74.5			1376.95	31.3978
	3710.43	0.21272			1378.88	76.1			1378.88	31.3982
	3718.14	0.21274			1380.8	78.6			1380.8	31.4384
	3725.86	0.21257			1382.73	81.4			1382.73	31.4941
	3733.57	0.21255			1384.66	83.6			1384.66	31.5506
	3741.28	0.21276			1386.59	84.8			1386.59	31.6101
	3749	0.21307			1388.52	85.2			1388.52	31.6605
	3756.71	0.21337			1390.45	84.9			1390.45	31.6914
	3764.43	0.21337			1392.38	84.1			1392.38	31.7074
	3772.14	0.21345			1394.3	83.1			1394.3	31.7082
	3779.86	0.21371			1396.23	82			1396.23	31.7056
	3787.57	0.21386			1398.16	81.4			1398.16	31.7109
	3795.28	0.21399			1400.09	81.5			1400.09	31.717
	3803	0.21399			1402.02	82.1			1402.02	31.7145
	3810.71	0.21397			1403.95	82.9			1403.95	31.7197
	3818.43	0.21411			1405.88	83.5			1405.88	31.735
	3826.14	0.21418			1407.8	83.8			1407.8	31.7527
	3833.85	0.21436			1409.73	83.7			1409.73	31.7606
	3841.57	0.21447			1411.66	83.2			1411.66	31.7681
	3849.28	0.21449			1413.59	82.5			1413.59	31.778
	3856.99	0.21449			1415.52	81.5			1415.52	31.7827
	3864.71	0.21452			1417.45	80.1			1417.44	31.7701
	3872.42	0.21474			1419.37	78.5			1419.37	31.7499
	3880.14	0.2149			1421.3	77			1421.3	31.7423
	3887.85	0.21492			1423.23	75.9			1423.23	31.7447
	3895.57	0.21487			1425.16	74.6			1425.16	31.7554
	3903.28	0.21503			1427.09	72.4			1427.09	31.7547
	3910.99	0.21525			1429.02	68.9			1429.02	31.7096
	3918.71	0.21533			1430.95	65.2			1430.94	31.6242
	3926.42	0.21533			1432.87	63.2			1432.87	31.5216
	3934.14	0.21551			1434.8	64			1434.8	31.4553
	3941.85	0.21562			1436.73	66.1			1436.73	31.4665
	3949.56	0.21549			1438.66	67.7			1438.66	31.5222
	3957.28	0.21547			1440.59	67.7			1440.59	31.5642
	3964.99	0.21549			1442.52	66.5			1442.52	31.5764
	3972.7	0.21556			1444.44	64.7			1444.44	31.555
	3980.42	0.21582			1446.37	63.2			1446.37	31.5064
	3988.13	0.216			1448.3	62.5			1448.3	31.4539
	3995.85	0.21603			1450.23	62.6			1450.23	31.3816
	4003.56	0.21601			1452.16	63.3			1452.16	31.3053
					1454.09	64.5			1454.09	31.2564
					1456.02	66.3			1456.02	31.2285
					1457.94	68.5			1457.94	31.2251
					1459.87	70.5			1459.87	31.2537
					1461.8	71.9			1461.8	31.282
					1463.73	73.1			1463.73	31.2887
					1465.66	75.5			1465.66	31.3026
					1467.59	79.5			1467.59	31.3707
					1469.52	83.2			1469.52	31.4796
					1471.44	85.7			1471.44	31.5833
					1473.37	87.2			1473.37	31.6716
					1475.3	88.2			1475.3	31.7271
					1477.23	88.8			1477.23	31.7532
					1479.16	89.2			1479.16	31.7698
					1481.09	89.5			1481.09	31.7823
					1483.01	89.8			1483.01	31.7829
					1484.94	89.9			1484.94	31.7869
					1486.87	90.1			1486.87	31.8026
					1488.8	90.3			1488.8	31.8185
					1490.73	90.4			1490.73	31.832
					1492.66	90.6			1492.66	31.863
					1494.59	90.7			1494.59	31.8888
					1496.51	90.8			1496.51	31.9014
					1498.44	90.9			1498.44	31.919
					1500.37	91			1500.37	31.9331
					1502.3	91			1502.3	31.9455
					1504.23	91.1			1504.23	31.9603
					1506.16	91.1			1506.16	31.9778
					1508.09	91.1			1508.09	31.9902
					1510.01	91.1			1510.01	32.0044
					1511.94	91.1			1511.94	32.0226
					1513.87	91.1			1513.87	32.0355
					1515.8	91.1			1515.8	32.0467
					1517.73	91.1			1517.73	32.0647
					1519.66	91.1			1519.66	32.08
					1521.58	91.1			1521.58	32.0949
					1523.51	91.1			1523.51	32.1099
					1525.44	91.2			1525.44	32.1165
					1527.37	91.1			1527.37	32.1259
					1529.3	91.1			1529.3	32.1441
					1531.23	91.2			1531.23	32.1673
					1533.16	91.2			1533.15	32.1884
					1535.08	91.2			1535.08	32.2009
					1537.01	91.2			1537.01	32.2159
					1538.94	91.1			1538.94	32.243
					1540.87	91.1			1540.87	32.2607
					1542.8	91.1			1542.8	32.2666
					1544.73	91.1			1544.73	32.2715
					1546.66	91.1			1546.65	32.2732
					1548.58	91			1548.58	32.2771
					1550.51	91			1550.51	32.2859
					1552.44	91			1552.44	32.2991
					1554.37	91			1554.37	32.3082
					1556.3	91			1556.3	32.3123
					1558.23	91			1558.23	32.3302
					1560.15	91.1			1560.15	32.3462
					1562.08	91.1			1562.08	32.3654
					1564.01	91.1			1564.01	32.3841
					1565.94	91			1565.94	32.4006
					1567.87	91			1567.87	32.4118
					1569.8	91			1569.8	32.4264
					1571.73	91			1571.72	32.4373
					1573.65	91			1573.65	32.453
					1575.58	91			1575.58	32.4801
					1577.51	91.1			1577.51	32.5022
					1579.44	91			1579.44	32.525
					1581.37	91			1581.37	32.5535
					1583.3	91			1583.3	32.5845
					1585.23	90.9			1585.22	32.6156
					1587.15	90.9			1587.15	32.6444
					1589.08	90.9			1589.08	32.6809
					1591.01	90.8			1591.01	32.7252
					1592.94	90.7			1592.94	32.7783
					1594.87	90.6			1594.87	32.8316
					1596.8	90.6			1596.8	32.8831
					1598.72	90.5			1598.72	32.9306
					1600.65	90.4			1600.65	32.9885
					1602.58	90.3			1602.58	33.0505
					1604.51	90.2			1604.51	33.1081
					1606.44	90.1			1606.44	33.1517
					1608.37	90			1608.37	33.1973
					1610.3	90			1610.3	33.2387
					1612.22	89.9			1612.22	33.2712
					1614.15	89.8			1614.15	33.2876
					1616.08	89.8			1616.08	33.2921
					1618.01	89.7			1618.01	33.2799
					1619.94	89.6			1619.94	33.2723
					1621.87	89.6			1621.87	33.2698
					1623.8	89.5			1623.8	33.2617
					1625.72	89.4			1625.72	33.2346
					1627.65	89.4			1627.65	33.2104
					1629.58	89.3			1629.58	33.199
					1631.51	89.2			1631.51	33.1659
					1633.44	89.1			1633.44	33.1266
					1635.37	89			1635.37	33.1047
					1637.29	88.9			1637.29	33.0824
					1639.22	88.8			1639.22	33.0457
					1641.15	88.7			1641.15	33.0121
					1643.08	88.6			1643.08	32.9802
					1645.01	88.4			1645.01	32.943
					1646.94	88.3			1646.94	32.9056
					1648.87	88.3			1648.87	32.8816
					1650.79	88.2			1650.79	32.8514
					1652.72	88.1			1652.72	32.8265
					1654.65	88.1			1654.65	32.8186
					1656.58	88			1656.58	32.8184
					1658.51	87.9			1658.51	32.8116
					1660.44	87.8			1660.44	32.798
					1662.37	87.7			1662.37	32.7889
					1664.29	87.5			1664.29	32.7753
					1666.22	87.3			1666.22	32.7658
					1668.15	87.1			1668.15	32.7494
					1670.08	86.8			1670.08	32.7411
					1672.01	86.5			1672.01	32.7333
					1673.94	86.1			1673.94	32.7203
					1675.86	85.8			1675.86	32.7107
					1677.79	85.4			1677.79	32.7125
					1679.72	84.9			1679.72	32.7111
					1681.65	84.5			1681.65	32.6944
					1683.58	84.1			1683.58	32.6878
					1685.51	83.6			1685.51	32.7004
					1687.44	83			1687.43	32.694
					1689.36	82.3			1689.36	32.6798
					1691.29	81.6			1691.29	32.6708
					1693.22	80.8			1693.22	32.6502
					1695.15	80			1695.15	32.6384
					1697.08	79.2			1697.08	32.6495
					1699.01	78.4			1699.01	32.6491
					1700.94	77.4			1700.93	32.6469
					1702.86	76.4			1702.86	32.6448
					1704.79	75.3			1704.79	32.6348
					1706.72	74.1			1706.72	32.6355
					1708.65	72.8			1708.65	32.6365
					1710.58	71.5			1710.58	32.6248
					1712.51	70			1712.51	32.6079
					1714.43	68.3			1714.43	32.5939
					1716.36	66.4			1716.36	32.581
					1718.29	64			1718.29	32.5747
					1720.22	61.3			1720.22	32.5665
					1722.15	58			1722.15	32.5565
					1724.08	54.2			1724.08	32.5311
					1726.01	50.1			1726.01	32.4832
					1727.93	45.8			1727.93	32.4105
					1729.86	41.5			1729.86	32.3173
					1731.79	37.6			1731.79	32.1822
					1733.72	34.8			1733.72	31.9796
					1735.65	33.4			1735.65	31.7298
					1737.58	33.7			1737.58	31.453
					1739.51	35.7			1739.51	31.1419
					1741.43	39.4			1741.43	30.8517
					1743.36	44.3			1743.36	30.6699
					1745.29	49.9			1745.29	30.622
					1747.22	55.6			1747.22	30.6866
					1749.15	60.9			1749.15	30.8278
					1751.08	65.8			1751.08	30.9929
					1753	70.6			1753	31.1837
					1754.93	75.3			1754.93	31.3935
					1756.86	79.6			1756.86	31.6142
					1758.79	83.3			1758.79	31.8273
					1760.72	86			1760.72	31.9938
					1762.65	87.9			1762.65	32.1262
					1764.58	89.2			1764.58	32.2237
					1766.5	90.1			1766.5	32.2956
					1768.43	90.7			1768.43	32.3427
					1770.36	91.2			1770.36	32.376
					1772.29	91.6			1772.29	32.4202
					1774.22	91.9			1774.22	32.4662
					1776.15	92.2			1776.15	32.5077
					1778.07	92.4			1778.07	32.5485
					1780	92.6			1780	32.5744
					1781.93	92.7			1781.93	32.5885
					1783.86	92.9			1783.86	32.614
					1785.79	93			1785.79	32.6265
					1787.72	93.1			1787.72	32.6263
					1789.65	93.2			1789.64	32.6421
					1791.57	93.4			1791.57	32.6728
					1793.5	93.4			1793.5	32.7027
					1795.43	93.5			1795.43	32.721
					1797.36	93.6			1797.36	32.737
					1799.29	93.6			1799.29	32.7512
					1801.22	93.7			1801.22	32.7637
					1803.15	93.8			1803.14	32.7817
					1805.07	93.8			1805.07	32.8022
					1807	93.9			1807	32.8199
					1808.93	93.9			1808.93	32.8316
					1810.86	94			1810.86	32.8479
					1812.79	94			1812.79	32.874
					1814.72	94			1814.72	32.8922
					1816.64	94.1			1816.64	32.916
					1818.57	94.1			1818.57	32.9219
					1820.5	94.1			1820.5	32.9258
					1822.43	94.1			1822.43	32.9558
					1824.36	94.1			1824.36	32.978
					1826.29	94.1			1826.29	32.9922
					1828.22	94.1			1828.21	33.0111
					1830.14	94.2			1830.14	33.0149
					1832.07	94.2			1832.07	33.028
					1834	94.2			1834	33.0535
					1835.93	94.2			1835.93	33.0621
					1837.86	94.2			1837.86	33.069
					1839.79	94.2			1839.79	33.1011
					1841.72	94.2			1841.71	33.1265
					1843.64	94.2			1843.64	33.1326
					1845.57	94.2			1845.57	33.1414
					1847.5	94.3			1847.5	33.1555
					1849.43	94.3			1849.43	33.1767
					1851.36	94.2			1851.36	33.205
					1853.29	94.2			1853.29	33.2136
					1855.21	94.2			1855.21	33.2158
					1857.14	94.2			1857.14	33.2433
					1859.07	94.2			1859.07	33.2592
					1861	94.2			1861	33.2758
					1862.93	94.2			1862.93	33.2894
					1864.86	94.2			1864.86	33.2922
					1866.79	94.2			1866.79	33.3012
					1868.71	94.2			1868.71	33.3037
					1870.64	94.2			1870.64	33.3264
					1872.57	94.2			1872.57	33.3567
					1874.5	94.2			1874.5	33.3603
					1876.43	94.2			1876.43	33.3582
					1878.36	94.2			1878.36	33.3711
					1880.29	94.2			1880.29	33.3968
					1882.21	94.2			1882.21	33.4309
					1884.14	94.1			1884.14	33.4514
					1886.07	94.2			1886.07	33.454
					1888	94.2			1888	33.4611
					1889.93	94.2			1889.93	33.4686
					1891.86	94.2			1891.86	33.4933
					1893.78	94.2			1893.78	33.5209
					1895.71	94.1			1895.71	33.5234
					1897.64	94.1			1897.64	33.5493
					1899.57	94.1			1899.57	33.5805
					1901.5	94			1901.5	33.5869
					1903.43	94			1903.43	33.5798
					1905.36	94			1905.36	33.5835
					1907.28	94			1907.28	33.6269
					1909.21	94			1909.21	33.6632
					1911.14	94			1911.14	33.6848
					1913.07	94			1913.07	33.7056
					1915	94			1915	33.7083
					1916.93	94			1916.93	33.6956
					1918.86	93.9			1918.86	33.7126
					1920.78	93.9			1920.78	33.7852
					1922.71	94			1922.71	33.8409
					1924.64	94			1924.64	33.8485
					1926.57	93.9			1926.57	33.8486
					1928.5	93.9			1928.5	33.8781
					1930.43	94			1930.43	33.9139
					1932.35	94			1932.35	33.9584
					1934.28	94			1934.28	33.9874
					1936.21	94			1936.21	34.0191
					1938.14	94			1938.14	34.0633
					1940.07	94			1940.07	34.1058
					1942	94			1942	34.1597
					1943.93	94			1943.92	34.2186
					1945.85	94.1			1945.85	34.2511
					1947.78	94.1			1947.78	34.2815
					1949.71	94.1			1949.71	34.3158
					1951.64	94			1951.64	34.3497
					1953.57	94			1953.57	34.4157
					1955.5	94.1			1955.5	34.4847
					1957.43	94.1			1957.42	34.5597
					1959.35	94.1			1959.35	34.6775
					1961.28	94			1961.28	34.7529
					1963.21	94			1963.21	34.7526
					1965.14	94.1			1965.14	34.8314
					1967.07	94.2			1967.07	34.9191
					1969	94.3			1969	34.9388
					1970.92	94.3			1970.92	35.008
					1972.85	94.3			1972.85	35.0782
					1974.78	94.3			1974.78	35.0853
					1976.71	94.3			1976.71	35.1326
					1978.64	94.3			1978.64	35.0778
					1980.57	94.3			1980.57	34.9413
					1982.5	94.3			1982.49	34.8551
					1984.42	94.2			1984.42	34.8364
					1986.35	94.2			1986.35	34.7975
					1988.28	94.3			1988.28	34.7384
					1990.21	94.3			1990.21	34.727
					1992.14	94.3			1992.14	34.7691
					1994.07	94.3			1994.07	34.7765
					1996	94.1			1995.99	34.7277
					1997.92	94.1			1997.92	34.7642
					1999.85	94.1			1999.85	34.8101
					2001.78	94.1			2001.78	34.8524
					2003.71	94			2003.71	34.9155
					2005.64	94.1			2005.64	35.0306
					2007.57	94.1			2007.57	35.0775
					2009.49	94.1			2009.49	35.0892
					2011.42	94			2011.42	35.1332
					2013.35	93.9			2013.35	35.0918
					2015.28	94			2015.28	35.0719
					2017.21	94.1			2017.21	35.1367
					2019.14	94.2			2019.14	35.1797
					2021.07	94.1			2021.07	35.1979
					2022.99	94.1			2022.99	35.2103
					2024.92	94			2024.92	35.2046
					2026.85	94.1			2026.85	35.2088
					2028.78	94.1			2028.78	35.213
					2030.71	94.1			2030.71	35.1836
					2032.64	94.1			2032.64	35.1839
					2034.57	94.1			2034.57	35.1508
					2036.49	94.1			2036.49	35.0588
					2038.42	94.1			2038.42	35.0163
					2040.35	94			2040.35	35.001
					2042.28	94			2042.28	34.9018
					2044.21	94			2044.21	34.8087
					2046.14	94			2046.13	34.7438
					2048.06	93.9			2048.06	34.6623
					2049.99	93.9			2049.99	34.5125
					2051.92	93.9			2051.92	34.4398
					2053.85	94			2053.85	34.4317
					2055.78	94			2055.78	34.4309
					2057.71	94.1			2057.71	34.414
					2059.64	94.1			2059.64	34.3738
					2061.56	94.1			2061.56	34.3593
					2063.49	94.1			2063.49	34.3116
					2065.42	94.1			2065.42	34.2733
					2067.35	94.2			2067.35	34.2725
					2069.28	94.1			2069.28	34.2669
					2071.21	94.1			2071.21	34.2584
					2073.14	94			2073.14	34.2433
					2075.06	94.1			2075.06	34.2093
					2076.99	94			2076.99	34.16
					2078.92	94			2078.92	34.1204
					2080.85	93.9			2080.85	34.1004
					2082.78	93.9			2082.78	34.0847
					2084.71	93.9			2084.71	34.0918
					2086.63	93.9			2086.63	34.1059
					2088.56	94			2088.56	34.0937
					2090.49	94			2090.49	34.0812
					2092.42	93.9			2092.42	34.0839
					2094.35	93.9			2094.35	34.105
					2096.28	93.9			2096.28	34.0965
					2098.21	93.9			2098.2	34.0747
					2100.13	93.9			2100.13	34.0679
					2102.06	93.9			2102.06	34.0569
					2103.99	94			2103.99	34.0646
					2105.92	93.9			2105.92	34.0664
					2107.85	93.9			2107.85	34.0548
					2109.78	94			2109.78	34.0364
					2111.7	94			2111.7	34.0287
					2113.63	94			2113.63	34.045
					2115.56	94.1			2115.56	34.0741
					2117.49	94.1			2117.49	34.0657
					2119.42	94.2			2119.42	34.071
					2121.35	94.1			2121.35	34.0823
					2123.28	94.1			2123.28	34.1024
					2125.2	94.2			2125.2	34.1452
					2127.13	94.2			2127.13	34.1856
					2129.06	94.2			2129.06	34.2326
					2130.99	94.2			2130.99	34.2944
					2132.92	94.3			2132.92	34.4203
					2134.85	94.3			2134.85	34.5398
					2136.78	94.2			2136.78	34.5718
					2138.7	94.2			2138.7	34.6048
					2140.63	94.3			2140.63	34.5956
					2142.56	94.3			2142.56	34.6074
					2144.49	94.4			2144.49	34.7272
					2146.42	94.4			2146.42	34.8168
					2148.35	94.4			2148.35	34.8498
					2150.27	94.4			2150.27	34.9463
					2152.2	94.4			2152.2	35.0534
					2154.13	94.5			2154.13	35.1537
					2156.06	94.6			2156.06	35.3288
					2157.99	94.4			2157.99	35.4713
					2159.92	94.3			2159.92	35.3901
					2161.85	94.4			2161.84	35.2863
					2163.77	94.4			2163.77	35.22
					2165.7	94.3			2165.7	35.1232
					2167.63	94.3			2167.63	35.0076
					2169.56	94.3			2169.56	34.8946
					2171.49	94.3			2171.49	34.8817
					2173.42	94.3			2173.42	34.9074
					2175.35	94.4			2175.34	34.944
					2177.27	94.3			2177.27	34.9446
					2179.2	94.3			2179.2	34.9115
					2181.13	94.3			2181.13	34.8395
					2183.06	94.3			2183.06	34.7896
					2184.99	94.3			2184.99	34.7829
					2186.92	94.3			2186.92	34.7151
					2188.84	94.3			2188.84	34.6581
					2190.77	94.3			2190.77	34.6437
					2192.7	94.3			2192.7	34.6134
					2194.63	94.3			2194.63	34.6013
					2196.56	94.3			2196.56	34.5857
					2198.49	94.3			2198.49	34.5451
					2200.42	94.3			2200.41	34.5225
					2202.34	94.2			2202.34	34.5056
					2204.27	94.2			2204.27	34.4912
					2206.2	94.1			2206.2	34.4659
					2208.13	94.1			2208.13	34.4526
					2210.06	94.1			2210.06	34.4751
					2211.99	94			2211.99	34.4395
					2213.92	94			2213.91	34.4054
					2215.84	94			2215.84	34.3679
					2217.77	94			2217.77	34.3227
					2219.7	94			2219.7	34.3322
					2221.63	94			2221.63	34.3492
					2223.56	93.9			2223.56	34.3278
					2225.49	93.9			2225.49	34.2856
					2227.41	93.9			2227.41	34.2846
					2229.34	93.9			2229.34	34.294
					2231.27	93.9			2231.27	34.283
					2233.2	93.9			2233.2	34.2257
					2235.13	93.9			2235.13	34.1746
					2237.06	93.9			2237.06	34.2123
					2238.99	93.9			2238.99	34.2316
					2240.91	93.9			2240.91	34.1929
					2242.84	93.9			2242.84	34.1308
					2244.77	93.9			2244.77	34.1425
					2246.7	93.9			2246.7	34.121
					2248.63	93.9			2248.63	34.0993
					2250.56	93.9			2250.56	34.108
					2252.49	93.9			2252.49	34.0986
					2254.41	93.9			2254.41	34.0689
					2256.34	93.9			2256.34	34.0493
					2258.27	93.9			2258.27	34.0335
					2260.2	93.9			2260.2	34.0159
					2262.13	93.8			2262.13	34.0182
					2264.06	93.9			2264.06	34.005
					2265.98	93.9			2265.98	33.9729
					2267.91	93.9			2267.91	33.9484
					2269.84	93.8			2269.84	33.953
					2271.77	93.8			2271.77	33.9516
					2273.7	93.8			2273.7	33.9243
					2275.63	93.8			2275.63	33.8987
					2277.56	93.8			2277.55	33.8742
					2279.48	93.8			2279.48	33.8559
					2281.41	93.8			2281.41	33.8205
					2283.34	93.8			2283.34	33.7775
					2285.27	93.7			2285.27	33.7667
					2287.2	93.7			2287.2	33.7586
					2289.13	93.6			2289.13	33.7315
					2291.06	93.7			2291.05	33.7137
					2292.98	93.7			2292.98	33.713
					2294.91	93.7			2294.91	33.7062
					2296.84	93.7			2296.84	33.692
					2298.77	93.7			2298.77	33.674
					2300.7	93.7			2300.7	33.6658
					2302.63	93.7			2302.63	33.6429
					2304.55	93.7			2304.55	33.637
					2306.48	93.7			2306.48	33.6539
					2308.41	93.7			2308.41	33.6384
					2310.34	93.7			2310.34	33.6192
					2312.27	93.7			2312.27	33.6145
					2314.2	93.7			2314.2	33.6124
					2316.13	93.7			2316.12	33.603
					2318.05	93.6			2318.05	33.5779
					2319.98	93.6			2319.98	33.5554
					2321.91	93.6			2321.91	33.544
					2323.84	93.5			2323.84	33.5239
					2325.77	93.6			2325.77	33.5241
					2327.7	93.5			2327.7	33.5338
					2329.63	93.5			2329.62	33.538
					2331.55	93.4			2331.55	33.5441
					2333.48	93.2			2333.48	33.5371
					2335.41	93.1			2335.41	33.5417
					2337.34	93.2			2337.34	33.5459
					2339.27	93.3			2339.27	33.5449
					2341.2	93.4			2341.2	33.5508
					2343.12	93.5			2343.12	33.5593
					2345.05	93.5			2345.05	33.5638
					2346.98	93.5			2346.98	33.5785
					2348.91	93.5			2348.91	33.5799
					2350.84	93.5			2350.84	33.5837
					2352.77	93.5			2352.77	33.5779
					2354.7	93.5			2354.7	33.5673
					2356.62	93.5			2356.62	33.5747
					2358.55	93.5			2358.55	33.5847
					2360.48	93.5			2360.48	33.597
					2362.41	93.5			2362.41	33.6037
					2364.34	93.5			2364.34	33.6169
					2366.27	93.5			2366.27	33.633
					2368.2	93.5			2368.2	33.6383
					2370.12	93.5			2370.12	33.636
					2372.05	93.5			2372.05	33.6315
					2373.98	93.5			2373.98	33.636
					2375.91	93.5			2375.91	33.659
					2377.84	93.5			2377.84	33.6771
					2379.77	93.5			2379.76	33.6718
					2381.69	93.5			2381.69	33.6686
					2383.62	93.5			2383.62	33.6682
					2385.55	93.6			2385.55	33.6747
					2387.48	93.5			2387.48	33.677
					2389.41	93.5			2389.41	33.6908
					2391.34	93.5			2391.34	33.6976
					2393.27	93.5			2393.26	33.6908
					2395.19	93.5			2395.19	33.7062
					2397.12	93.5			2397.12	33.7316
					2399.05	93.5			2399.05	33.729
					2400.98	93.5			2400.98	33.7256
					2402.91	93.5			2402.91	33.7335
					2404.84	93.5			2404.84	33.7459
					2406.76	93.5			2406.76	33.747
					2408.69	93.5			2408.69	33.747
					2410.62	93.5			2410.62	33.7475
					2412.55	93.5			2412.55	33.7433
					2414.48	93.5			2414.48	33.7632
					2416.41	93.5			2416.41	33.7642
					2418.34	93.5			2418.34	33.755
					2420.26	93.5			2420.26	33.7591
					2422.19	93.5			2422.19	33.7675
					2424.12	93.5			2424.12	33.767
					2426.05	93.4			2426.05	33.7758
					2427.98	93.4			2427.98	33.7785
					2429.91	93.4			2429.91	33.7784
					2431.84	93.5			2431.84	33.7766
					2433.76	93.5			2433.76	33.7814
					2435.69	93.5			2435.69	33.7894
					2437.62	93.5			2437.62	33.79
					2439.55	93.5			2439.55	33.79
					2441.48	93.5			2441.48	33.795
					2443.41	93.5			2443.41	33.7974
					2445.33	93.5			2445.33	33.7886
					2447.26	93.5			2447.26	33.7951
					2449.19	93.5			2449.19	33.806
					2451.12	93.5			2451.12	33.7948
					2453.05	93.5			2453.05	33.7914
					2454.98	93.5			2454.98	33.8066
					2456.91	93.5			2456.91	33.8154
					2458.83	93.5			2458.83	33.8056
					2460.76	93.5			2460.76	33.793
					2462.69	93.5			2462.69	33.7851
					2464.62	93.5			2464.62	33.7942
					2466.55	93.5			2466.55	33.8123
					2468.48	93.5			2468.48	33.8007
					2470.41	93.5			2470.41	33.788
					2472.33	93.5			2472.33	33.7855
					2474.26	93.5			2474.26	33.7799
					2476.19	93.5			2476.19	33.7871
					2478.12	93.4			2478.12	33.7992
					2480.05	93.4			2480.05	33.795
					2481.98	93.4			2481.98	33.7945
					2483.9	93.4			2483.9	33.824
					2485.83	93.4			2485.83	33.8525
					2487.76	93.4			2487.76	33.8367
					2489.69	93.3			2489.69	33.8284
					2491.62	93.4			2491.62	33.8311
					2493.55	93.4			2493.55	33.8432
					2495.48	93.4			2495.47	33.8476
					2497.4	93.4			2497.4	33.8214
					2499.33	93.3			2499.33	33.821
					2501.26	93.3			2501.26	33.8336
					2503.19	93.3			2503.19	33.8215
					2505.12	93.3			2505.12	33.8106
					2507.05	93.3			2507.05	33.8217
					2508.98	93.2			2508.97	33.819
					2510.9	93.2			2510.9	33.8129
					2512.83	93.2			2512.83	33.8209
					2514.76	93.3			2514.76	33.8286
					2516.69	93.2			2516.69	33.8339
					2518.62	93.2			2518.62	33.8286
					2520.55	93.2			2520.55	33.8334
					2522.47	93.2			2522.47	33.8291
					2524.4	93.2			2524.4	33.8103
					2526.33	93.2			2526.33	33.814
					2528.26	93.2			2528.26	33.8334
					2530.19	93.2			2530.19	33.8528
					2532.12	93.1			2532.12	33.8363
					2534.05	93.1			2534.05	33.8306
					2535.97	93.2			2535.97	33.8355
					2537.9	93.2			2537.9	33.8386
					2539.83	93.2			2539.83	33.8374
					2541.76	93.2			2541.76	33.8239
					2543.69	93.2			2543.69	33.8066
					2545.62	93.2			2545.62	33.8246
					2547.55	93.1			2547.55	33.8473
					2549.47	93.1			2549.47	33.8176
					2551.4	93.1			2551.4	33.8068
					2553.33	93.1			2553.33	33.8161
					2555.26	93.1			2555.26	33.8097
					2557.19	93.1			2557.19	33.815
					2559.12	93.1			2559.12	33.8201
					2561.04	93.1			2561.04	33.8017
					2562.97	93.1			2562.97	33.7946
					2564.9	93			2564.9	33.801
					2566.83	93			2566.83	33.7921
					2568.76	93.1			2568.76	33.7833
					2570.69	93.1			2570.69	33.7902
					2572.62	93.1			2572.61	33.8093
					2574.54	93.1			2574.54	33.8075
					2576.47	93.1			2576.47	33.7963
					2578.4	93			2578.4	33.781
					2580.33	93			2580.33	33.7833
					2582.26	93			2582.26	33.7964
					2584.19	93			2584.19	33.7826
					2586.12	92.9			2586.11	33.7533
					2588.04	92.9			2588.04	33.7612
					2589.97	92.9			2589.97	33.7739
					2591.9	92.9			2591.9	33.7541
					2593.83	92.9			2593.83	33.7398
					2595.76	92.9			2595.76	33.7435
					2597.69	92.9			2597.69	33.7442
					2599.61	92.9			2599.61	33.7295
					2601.54	92.9			2601.54	33.708
					2603.47	93			2603.47	33.7133
					2605.4	93			2605.4	33.7121
					2607.33	92.9			2607.33	33.6986
					2609.26	93			2609.26	33.7039
					2611.19	93			2611.18	33.7026
					2613.11	93			2613.11	33.6861
					2615.04	93			2615.04	33.6822
					2616.97	93			2616.97	33.6681
					2618.9	93			2618.9	33.6568
					2620.83	93			2620.83	33.6548
					2622.76	92.9			2622.76	33.651
					2624.69	92.9			2624.68	33.6441
					2626.61	92.9			2626.61	33.6311
					2628.54	92.9			2628.54	33.6296
					2630.47	92.9			2630.47	33.6353
					2632.4	92.9			2632.4	33.63
					2634.33	92.8			2634.33	33.6239
					2636.26	92.8			2636.26	33.6148
					2638.18	92.8			2638.18	33.6088
					2640.11	92.8			2640.11	33.6045
					2642.04	92.8			2642.04	33.5951
					2643.97	92.8			2643.97	33.5921
					2645.9	92.8			2645.9	33.5883
					2647.83	92.8			2647.83	33.568
					2649.76	92.8			2649.76	33.5573
					2651.68	92.8			2651.68	33.5685
					2653.61	92.8			2653.61	33.5739
					2655.54	92.8			2655.54	33.5696
					2657.47	92.9			2657.47	33.5637
					2659.4	92.8			2659.4	33.555
					2661.33	92.9			2661.33	33.5496
					2663.26	92.9			2663.26	33.5512
					2665.18	92.9			2665.18	33.555
					2667.11	92.8			2667.11	33.5473
					2669.04	92.8			2669.04	33.539
					2670.97	92.8			2670.97	33.5377
					2672.9	92.8			2672.9	33.5464
					2674.83	92.8			2674.82	33.5624
					2676.75	92.8			2676.75	33.5747
					2678.68	92.8			2678.68	33.5732
					2680.61	92.7			2680.61	33.5648
					2682.54	92.8			2682.54	33.5639
					2684.47	92.8			2684.47	33.5701
					2686.4	92.8			2686.4	33.5694
					2688.33	92.8			2688.32	33.5668
					2690.25	92.8			2690.25	33.5747
					2692.18	92.8			2692.18	33.5801
					2694.11	92.8			2694.11	33.5786
					2696.04	92.8			2696.04	33.5779
					2697.97	92.8			2697.97	33.587
					2699.9	92.8			2699.9	33.5908
					2701.82	92.8			2701.82	33.5861
					2703.75	92.8			2703.75	33.578
					2705.68	92.8			2705.68	33.5741
					2707.61	92.7			2707.61	33.5724
					2709.54	92.7			2709.54	33.5623
					2711.47	92.7			2711.47	33.5736
					2713.4	92.7			2713.4	33.5821
					2715.32	92.6			2715.32	33.5842
					2717.25	92.6			2717.25	33.5908
					2719.18	92.5			2719.18	33.5914
					2721.11	92.5			2721.11	33.5881
					2723.04	92.4			2723.04	33.5776
					2724.97	92.4			2724.97	33.5729
					2726.9	92.3			2726.89	33.5793
					2728.82	92.3			2728.82	33.5878
					2730.75	92.2			2730.75	33.5905
					2732.68	92.1			2732.68	33.5861
					2734.61	92.2			2734.61	33.5807
					2736.54	92.2			2736.54	33.5789
					2738.47	92.2			2738.47	33.5766
					2740.4	92.2			2740.39	33.5771
					2742.32	92.3			2742.32	33.5745
					2744.25	92.3			2744.25	33.5759
					2746.18	92.4			2746.18	33.5816
					2748.11	92.4			2748.11	33.5887
					2750.04	92.4			2750.04	33.5972
					2751.97	92.4			2751.97	33.5896
					2753.89	92.3			2753.89	33.579
					2755.82	92.3			2755.82	33.5763
					2757.75	92.3			2757.75	33.5796
					2759.68	92.3			2759.68	33.5793
					2761.61	92.3			2761.61	33.5846
					2763.54	92.2			2763.54	33.5945
					2765.47	92.2			2765.47	33.6013
					2767.39	92.1			2767.39	33.5889
					2769.32	92.1			2769.32	33.5752
					2771.25	92			2771.25	33.5828
					2773.18	92			2773.18	33.5947
					2775.11	91.9			2775.11	33.581
					2777.04	91.9			2777.04	33.5791
					2778.96	91.8			2778.96	33.5771
					2780.89	91.7			2780.89	33.5698
					2782.82	91.7			2782.82	33.5863
					2784.75	91.6			2784.75	33.5981
					2786.68	91.5			2786.68	33.5887
					2788.61	91.5			2788.61	33.5931
					2790.54	91.4			2790.53	33.5904
					2792.46	91.4			2792.46	33.5733
					2794.39	91.3			2794.39	33.5652
					2796.32	91.2			2796.32	33.5667
					2798.25	91.2			2798.25	33.5777
					2800.18	91.1			2800.18	33.583
					2802.11	91			2802.11	33.5872
					2804.04	90.9			2804.03	33.5832
					2805.96	90.7			2805.96	33.5655
					2807.89	90.6			2807.89	33.5608
					2809.82	90.5			2809.82	33.5708
					2811.75	90.3			2811.75	33.5656
					2813.68	90.1			2813.68	33.5548
					2815.61	90			2815.61	33.5497
					2817.53	89.8			2817.53	33.5465
					2819.46	89.6			2819.46	33.5515
					2821.39	89.4			2821.39	33.5555
					2823.32	89.2			2823.32	33.5486
					2825.25	89			2825.25	33.5345
					2827.18	88.8			2827.18	33.5333
					2829.11	88.5			2829.11	33.5373
					2831.03	88.2			2831.03	33.5332
					2832.96	87.8			2832.96	33.5217
					2834.89	87.3			2834.89	33.502
					2836.82	86.7			2836.82	33.4858
					2838.75	86.1			2838.75	33.4644
					2840.68	85.5			2840.68	33.4428
					2842.61	84.9			2842.61	33.4333
					2844.53	84.4			2844.53	33.4194
					2846.46	83.8			2846.46	33.3987
					2848.39	83.2			2848.39	33.3802
					2850.32	82.6			2850.32	33.3637
					2852.25	81.9			2852.25	33.3567
					2854.18	81			2854.18	33.3356
					2856.1	80.1			2856.1	33.2932
					2858.03	79.3			2858.03	33.2724
					2859.96	78.7			2859.96	33.2738
					2861.89	78.5			2861.89	33.2712
					2863.82	78.5			2863.82	33.2579
					2865.75	78.4			2865.75	33.2481
					2867.68	77.8			2867.68	33.2396
					2869.6	77.1			2869.6	33.2134
					2871.53	76.8			2871.53	33.1973
					2873.46	77.5			2873.46	33.2111
					2875.39	79.1			2875.39	33.2455
					2877.32	80.9			2877.32	33.3045
					2879.25	82.4			2879.25	33.3582
					2881.18	83.3			2881.18	33.393
					2883.1	83.8			2883.1	33.4134
					2885.03	84			2885.03	33.4267
					2886.96	83.9			2886.96	33.4359
					2888.89	83.6			2888.89	33.4173
					2890.82	83.2			2890.82	33.4145
					2892.75	82.6			2892.75	33.4133
					2894.67	82.1			2894.67	33.3846
					2896.6	81.5			2896.6	33.3688
					2898.53	81			2898.53	33.374
					2900.46	80.4			2900.46	33.365
					2902.39	79.9			2902.39	33.3174
					2904.32	79.4			2904.32	33.2802
					2906.25	78.7			2906.24	33.2739
					2908.17	78.1			2908.17	33.2653
					2910.1	77.4			2910.1	33.2499
					2912.03	76.8			2912.03	33.2366
					2913.96	76			2913.96	33.2093
					2915.89	75.3			2915.89	33.1866
					2917.82	74.3			2917.82	33.1647
					2919.75	73.2			2919.74	33.1244
					2921.67	71.8			2921.67	33.0801
					2923.6	70.4			2923.6	33.0237
					2925.53	69.1			2925.53	32.9802
					2927.46	68.2			2927.46	32.9404
					2929.39	67.9			2929.39	32.9058
					2931.32	68.5			2931.32	32.9099
					2933.24	69.7			2933.24	32.944
					2935.17	71.4			2935.17	33.0159
					2937.1	73.4			2937.1	33.0778
					2939.03	75			2939.03	33.1384
					2940.96	76			2940.96	33.1846
					2942.89	76.2			2942.89	33.2185
					2944.82	75.4			2944.82	33.2126
					2946.74	73.9			2946.74	33.1761
					2948.67	71.9			2948.67	33.1229
					2950.6	70			2950.6	33.0574
					2952.53	68.4			2952.53	32.9893
					2954.46	67.5			2954.46	32.9438
					2956.39	67.4			2956.39	32.9219
					2958.32	68.2			2958.32	32.9255
					2960.24	69.6			2960.24	32.9735
					2962.17	71.5			2962.17	33.0433
					2964.1	73.8			2964.1	33.1227
					2966.03	76.1			2966.03	33.2242
					2967.96	78.3			2967.96	33.3106
					2969.89	80.2			2969.89	33.3787
					2971.81	81.8			2971.81	33.4499
					2973.74	83.1			2973.74	33.4998
					2975.67	84.1			2975.67	33.5247
					2977.6	85			2977.6	33.5647
					2979.53	85.7			2979.53	33.6092
					2981.46	86.3			2981.46	33.6392
					2983.39	86.8			2983.39	33.6627
					2985.31	87.2			2985.31	33.6818
					2987.24	87.6			2987.24	33.6932
					2989.17	87.9			2989.17	33.6968
					2991.1	88.2			2991.1	33.73
					2993.03	88.5			2993.03	33.7605
					2994.96	88.8			2994.96	33.7604
					2996.89	89.2			2996.89	33.7606
					2998.81	89.4			2998.81	33.7891
					3000.74	89.8			3000.74	33.7931
					3002.67	90.1			3002.67	33.7869
					3004.6	90.4			3004.6	33.8075
					3006.53	90.7			3006.53	33.8434
					3008.46	90.9			3008.46	33.8656
					3010.38	91.1			3010.38	33.8709
					3012.31	91.3			3012.31	33.8733
					3014.24	91.4			3014.24	33.8735
					3016.17	91.5			3016.17	33.8781
					3018.1	91.6			3018.1	33.8913
					3020.03	91.6			3020.03	33.9067
					3021.96	91.7			3021.95	33.882
					3023.88	91.7			3023.88	33.8739
					3025.81	91.7			3025.81	33.9012
					3027.74	91.8			3027.74	33.9263
					3029.67	91.9			3029.67	33.9376
					3031.6	92			3031.6	33.9429
					3033.53	92.1			3033.53	33.929
					3035.46	92.3			3035.45	33.944
					3037.38	92.4			3037.38	33.9716
					3039.31	92.5			3039.31	33.9635
					3041.24	92.6			3041.24	33.9475
					3043.17	92.7			3043.17	33.9518
					3045.1	92.8			3045.1	33.9563
					3047.03	92.8			3047.03	33.9648
					3048.95	92.9			3048.95	33.9809
					3050.88	93			3050.88	33.9794
					3052.81	93			3052.81	33.9889
					3054.74	93			3054.74	33.9958
					3056.67	93.1			3056.67	34.0041
					3058.6	93.1			3058.6	34.0094
					3060.53	93.1			3060.53	34.0067
					3062.45	93.1			3062.45	34.012
					3064.38	93.2			3064.38	34.0205
					3066.31	93.2			3066.31	34.0297
					3068.24	93.2			3068.24	34.0247
					3070.17	93.2			3070.17	34.0296
					3072.1	93.2			3072.1	34.0421
					3074.02	93.2			3074.02	34.0494
					3075.95	93.2			3075.95	34.0583
					3077.88	93.2			3077.88	34.0623
					3079.81	93.2			3079.81	34.053
					3081.74	93.3			3081.74	34.063
					3083.67	93.3			3083.67	34.046
					3085.6	93.3			3085.59	34.0393
					3087.52	93.3			3087.52	34.0558
					3089.45	93.3			3089.45	34.0716
					3091.38	93.3			3091.38	34.0795
					3093.31	93.3			3093.31	34.0887
					3095.24	93.3			3095.24	34.0875
					3097.17	93.3			3097.17	34.0946
					3099.1	93.3			3099.09	34.1136
					3101.02	93.3			3101.02	34.1243
					3102.95	93.3			3102.95	34.1145
					3104.88	93.3			3104.88	34.1052
					3106.81	93.3			3106.81	34.1064
					3108.74	93.3			3108.74	34.118
					3110.67	93.3			3110.67	34.1246
					3112.59	93.3			3112.59	34.1311
					3114.52	93.4			3114.52	34.1429
					3116.45	93.3			3116.45	34.149
					3118.38	93.3			3118.38	34.1357
					3120.31	93.3			3120.31	34.1432
					3122.24	93.4			3122.24	34.1541
					3124.17	93.4			3124.16	34.1354
					3126.09	93.4			3126.09	34.1367
					3128.02	93.4			3128.02	34.1461
					3129.95	93.4			3129.95	34.1406
					3131.88	93.4			3131.88	34.147
					3133.81	93.4			3133.81	34.1756
					3135.74	93.3			3135.74	34.1943
					3137.67	93.3			3137.66	34.1823
					3139.59	93.3			3139.59	34.1889
					3141.52	93.3			3141.52	34.1935
					3143.45	93.3			3143.45	34.1853
					3145.38	93.3			3145.38	34.1956
					3147.31	93.3			3147.31	34.1992
					3149.24	93.3			3149.24	34.1969
					3151.16	93.3			3151.16	34.1878
					3153.09	93.3			3153.09	34.1967
					3155.02	93.3			3155.02	34.2105
					3156.95	93.3			3156.95	34.2268
					3158.88	93.3			3158.88	34.2251
					3160.81	93.3			3160.81	34.2378
					3162.74	93.2			3162.74	34.2486
					3164.66	93.2			3164.66	34.2496
					3166.59	93.3			3166.59	34.2491
					3168.52	93.2			3168.52	34.2612
					3170.45	93.2			3170.45	34.2552
					3172.38	93.1			3172.38	34.2385
					3174.31	93.2			3174.31	34.2368
					3176.24	93.2			3176.24	34.2462
					3178.16	93.2			3178.16	34.2621
					3180.09	93.2			3180.09	34.2741
					3182.02	93.2			3182.02	34.2929
					3183.95	93.2			3183.95	34.2831
					3185.88	93.2			3185.88	34.2817
					3187.81	93.2			3187.81	34.2849
					3189.73	93.2			3189.73	34.2782
					3191.66	93.2			3191.66	34.2756
					3193.59	93.2			3193.59	34.2797
					3195.52	93.2			3195.52	34.3028
					3197.45	93.2			3197.45	34.3155
					3199.38	93.2			3199.38	34.3082
					3201.31	93.2			3201.3	34.2847
					3203.23	93.2			3203.23	34.2759
					3205.16	93.2			3205.16	34.2936
					3207.09	93.2			3207.09	34.3155
					3209.02	93.2			3209.02	34.3274
					3210.95	93.2			3210.95	34.3133
					3212.88	93.2			3212.88	34.2958
					3214.81	93.2			3214.8	34.3067
					3216.73	93.2			3216.73	34.3093
					3218.66	93.2			3218.66	34.2999
					3220.59	93.2			3220.59	34.2876
					3222.52	93.2			3222.52	34.309
					3224.45	93.2			3224.45	34.3322
					3226.38	93.3			3226.38	34.3324
					3228.3	93.3			3228.3	34.3359
					3230.23	93.3			3230.23	34.3532
					3232.16	93.3			3232.16	34.3522
					3234.09	93.3			3234.09	34.3344
					3236.02	93.3			3236.02	34.3181
					3237.95	93.2			3237.95	34.3288
					3239.88	93.3			3239.88	34.34
					3241.8	93.3			3241.8	34.34
					3243.73	93.3			3243.73	34.3128
					3245.66	93.3			3245.66	34.3002
					3247.59	93.3			3247.59	34.3248
					3249.52	93.3			3249.52	34.3313
					3251.45	93.3			3251.45	34.3318
					3253.38	93.3			3253.38	34.3483
					3255.3	93.2			3255.3	34.3451
					3257.23	93.3			3257.23	34.3439
					3259.16	93.3			3259.16	34.3511
					3261.09	93.3			3261.09	34.3564
					3263.02	93.3			3263.02	34.3465
					3264.95	93.4			3264.95	34.3647
					3266.87	93.4			3266.87	34.3764
					3268.8	93.3			3268.8	34.3589
					3270.73	93.3			3270.73	34.3433
					3272.66	93.3			3272.66	34.359
					3274.59	93.3			3274.59	34.3595
					3276.52	93.3			3276.52	34.3698
					3278.45	93.3			3278.45	34.3853
					3280.37	93.3			3280.37	34.3872
					3282.3	93.3			3282.3	34.3926
					3284.23	93.4			3284.23	34.3914
					3286.16	93.4			3286.16	34.3869
					3288.09	93.4			3288.09	34.4059
					3290.02	93.4			3290.02	34.4202
					3291.95	93.4			3291.95	34.4477
					3293.87	93.4			3293.87	34.4704
					3295.8	93.4			3295.8	34.4535
					3297.73	93.4			3297.73	34.4534
					3299.66	93.4			3299.66	34.4711
					3301.59	93.4			3301.59	34.4727
					3303.52	93.4			3303.52	34.4849
					3305.44	93.5			3305.44	34.4961
					3307.37	93.5			3307.37	34.514
					3309.3	93.4			3309.3	34.5262
					3311.23	93.5			3311.23	34.5255
					3313.16	93.5			3313.16	34.5361
					3315.09	93.5			3315.09	34.5464
					3317.02	93.5			3317.01	34.5427
					3318.94	93.5			3318.94	34.5431
					3320.87	93.5			3320.87	34.574
					3322.8	93.5			3322.8	34.5766
					3324.73	93.5			3324.73	34.5715
					3326.66	93.5			3326.66	34.5895
					3328.59	93.5			3328.59	34.5945
					3330.52	93.6			3330.51	34.6015
					3332.44	93.6			3332.44	34.6035
					3334.37	93.6			3334.37	34.6102
					3336.3	93.5			3336.3	34.6205
					3338.23	93.6			3338.23	34.6288
					3340.16	93.5			3340.16	34.6384
					3342.09	93.5			3342.09	34.6392
					3344.01	93.5			3344.01	34.653
					3345.94	93.5			3345.94	34.6848
					3347.87	93.6			3347.87	34.7146
					3349.8	93.6			3349.8	34.7195
					3351.73	93.6			3351.73	34.7164
					3353.66	93.6			3353.66	34.7118
					3355.59	93.6			3355.59	34.7079
					3357.51	93.6			3357.51	34.7133
					3359.44	93.6			3359.44	34.7254
					3361.37	93.6			3361.37	34.743
					3363.3	93.6			3363.3	34.7471
					3365.23	93.6			3365.23	34.7365
					3367.16	93.6			3367.16	34.7505
					3369.08	93.6			3369.08	34.7539
					3371.01	93.6			3371.01	34.7722
					3372.94	93.7			3372.94	34.7779
					3374.87	93.7			3374.87	34.7495
					3376.8	93.7			3376.8	34.7409
					3378.73	93.7			3378.73	34.7625
					3380.66	93.7			3380.66	34.779
					3382.58	93.7			3382.58	34.7843
					3384.51	93.7			3384.51	34.8133
					3386.44	93.7			3386.44	34.8132
					3388.37	93.7			3388.37	34.7927
					3390.3	93.7			3390.3	34.8085
					3392.23	93.7			3392.23	34.8077
					3394.16	93.7			3394.16	34.8053
					3396.08	93.7			3396.08	34.8351
					3398.01	93.8			3398.01	34.8276
					3399.94	93.7			3399.94	34.8177
					3401.87	93.8			3401.87	34.8047
					3403.8	93.8			3403.8	34.7914
					3405.73	93.8			3405.73	34.7783
					3407.66	93.8			3407.66	34.7837
					3409.58	93.9			3409.58	34.8024
					3411.51	93.8			3411.51	34.806
					3413.44	93.8			3413.44	34.8105
					3415.37	93.9			3415.37	34.812
					3417.3	93.9			3417.3	34.8238
					3419.23	93.9			3419.22	34.8186
					3421.15	93.9			3421.15	34.827
					3423.08	93.9			3423.08	34.8301
					3425.01	93.9			3425.01	34.8234
					3426.94	93.8			3426.94	34.7932
					3428.87	93.8			3428.87	34.7492
					3430.8	93.9			3430.8	34.7523
					3432.73	93.9			3432.72	34.7508
					3434.65	93.9			3434.65	34.7558
					3436.58	93.8			3436.58	34.7734
					3438.51	93.8			3438.51	34.7943
					3440.44	93.8			3440.44	34.8097
					3442.37	93.8			3442.37	34.788
					3444.3	93.8			3444.3	34.7444
					3446.22	93.7			3446.22	34.748
					3448.15	93.7			3448.15	34.7758
					3450.08	93.7			3450.08	34.7868
					3452.01	93.7			3452.01	34.7563
					3453.94	93.7			3453.94	34.7336
					3455.87	93.7			3455.87	34.728
					3457.8	93.7			3457.8	34.7202
					3459.72	93.7			3459.72	34.7333
					3461.65	93.7			3461.65	34.7576
					3463.58	93.7			3463.58	34.739
					3465.51	93.7			3465.51	34.7166
					3467.44	93.7			3467.44	34.7213
					3469.37	93.8			3469.37	34.7271
					3471.3	93.8			3471.3	34.7193
					3473.22	93.9			3473.22	34.7167
					3475.15	94			3475.15	34.7319
					3477.08	94			3477.08	34.7609
					3479.01	94			3479.01	34.7391
					3480.94	94			3480.94	34.7008
					3482.87	94			3482.87	34.6818
					3484.79	94			3484.79	34.6733
					3486.72	94.1			3486.72	34.6635
					3488.65	94.1			3488.65	34.6935
					3490.58	94.1			3490.58	34.7069
					3492.51	94.1			3492.51	34.7063
					3494.44	94.1			3494.44	34.6889
					3496.37	94.1			3496.36	34.6623
					3498.29	94.2			3498.29	34.6709
					3500.22	94.2			3500.22	34.6756
					3502.15	94.2			3502.15	34.6654
					3504.08	94.2			3504.08	34.6598
					3506.01	94.2			3506.01	34.6612
					3507.94	94.2			3507.94	34.6522
					3509.87	94.1			3509.86	34.643
					3511.79	94.2			3511.79	34.6552
					3513.72	94.3			3513.72	34.6655
					3515.65	94.3			3515.65	34.6414
					3517.58	94.2			3517.58	34.5885
					3519.51	94.2			3519.51	34.5564
					3521.44	94.2			3521.44	34.5761
					3523.36	94.2			3523.36	34.5937
					3525.29	94.1			3525.29	34.5909
					3527.22	94.2			3527.22	34.5809
					3529.15	94.2			3529.15	34.5381
					3531.08	94.2			3531.08	34.5174
					3533.01	94.2			3533.01	34.5385
					3534.94	94.2			3534.93	34.5505
					3536.86	94.3			3536.86	34.5388
					3538.79	94.3			3538.79	34.4918
					3540.72	94.2			3540.72	34.467
					3542.65	94.2			3542.65	34.4635
					3544.58	94.3			3544.58	34.4713
					3546.51	94.3			3546.51	34.4551
					3548.44	94.2			3548.43	34.4213
					3550.36	94.2			3550.36	34.409
					3552.29	94.3			3552.29	34.3901
					3554.22	94.3			3554.22	34.3713
					3556.15	94.3			3556.15	34.3614
					3558.08	94.3			3558.08	34.3762
					3560.01	94.3			3560.01	34.3711
					3561.93	94.3			3561.93	34.3299
					3563.86	94.4			3563.86	34.2957
					3565.79	94.4			3565.79	34.267
					3567.72	94.4			3567.72	34.2387
					3569.65	94.4			3569.65	34.2331
					3571.58	94.4			3571.58	34.2251
					3573.51	94.3			3573.51	34.1947
					3575.43	94.4			3575.43	34.1724
					3577.36	94.4			3577.36	34.17
					3579.29	94.5			3579.29	34.1327
					3581.22	94.5			3581.22	34.1157
					3583.15	94.5			3583.15	34.0944
					3585.08	94.6			3585.08	34.0805
					3587.01	94.5			3587.01	34.0536
					3588.93	94.5			3588.93	34.0171
					3590.86	94.5			3590.86	33.9853
					3592.79	94.6			3592.79	33.9597
					3594.72	94.6			3594.72	33.9268
					3596.65	94.5			3596.65	33.9078
					3598.58	94.5			3598.58	33.8883
					3600.5	94.6			3600.5	33.8349
					3602.43	94.6			3602.43	33.7866
					3604.36	94.6			3604.36	33.7643
					3606.29	94.6			3606.29	33.7221
					3608.22	94.6			3608.22	33.6455
					3610.15	94.7			3610.15	33.6016
					3612.08	94.7			3612.07	33.5766
					3614	94.7			3614	33.5489
					3615.93	94.7			3615.93	33.5148
					3617.86	94.7			3617.86	33.4688
					3619.79	94.7			3619.79	33.4557
					3621.72	94.7			3621.72	33.4322
					3623.65	94.7			3623.65	33.3922
					3625.58	94.8			3625.57	33.3608
					3627.5	94.8			3627.5	33.3192
					3629.43	94.7			3629.43	33.2654
					3631.36	94.7			3631.36	33.2406
					3633.29	94.7			3633.29	33.2431
					3635.22	94.7			3635.22	33.2122
					3637.15	94.7			3637.15	33.1942
					3639.07	94.7			3639.07	33.1627
					3641	94.8			3641	33.0769
					3642.93	94.8			3642.93	33.0228
					3644.86	94.8			3644.86	33.0448
					3646.79	94.8			3646.79	33.0638
					3648.72	94.8			3648.72	33.0344
					3650.65	94.8			3650.64	33.006
					3652.57	94.8			3652.57	32.9646
					3654.5	94.8			3654.5	32.9267
					3656.43	94.8			3656.43	32.9345
					3658.36	94.8			3658.36	32.9324
					3660.29	94.9			3660.29	32.9101
					3662.22	94.9			3662.22	32.8998
					3664.15	94.9			3664.14	32.8734
					3666.07	94.9			3666.07	32.8329
					3668	94.9			3668	32.8177
					3669.93	94.9			3669.93	32.813
					3671.86	94.9			3671.86	32.807
					3673.79	94.9			3673.79	32.7831
					3675.72	95			3675.72	32.7755
					3677.64	95			3677.64	32.7753
					3679.57	95			3679.57	32.7896
					3681.5	95			3681.5	32.8009
					3683.43	95			3683.43	32.8109
					3685.36	94.9			3685.36	32.7971
					3687.29	94.9			3687.29	32.7691
					3689.22	94.9			3689.22	32.7535
					3691.14	94.8			3691.14	32.7435
					3693.07	94.8			3693.07	32.722
					3695	94.8			3695	32.7117
					3696.93	94.8			3696.93	32.7189
					3698.86	95			3698.86	32.7305
					3700.79	95.2			3700.79	32.7143
					3702.72	95.3			3702.72	32.7063
					3704.64	95.3			3704.64	32.7214
					3706.57	95.4			3706.57	32.7192
					3708.5	95.4			3708.5	32.7124
					3710.43	95.3			3710.43	32.7343
					3712.36	95.3			3712.36	32.7311
					3714.29	95.3			3714.28	32.6965
					3716.21	95.3			3716.21	32.6902
					3718.14	95.3			3718.14	32.6761
					3720.07	95.3			3720.07	32.6732
					3722	95.3			3722	32.677
					3723.93	95.3			3723.93	32.6789
					3725.86	95.2			3725.86	32.6902
					3727.79	95.2			3727.78	32.7135
					3729.71	95.2			3729.71	32.7154
					3731.64	95.2			3731.64	32.7213
					3733.57	95.3			3733.57	32.7129
					3735.5	95.2			3735.5	32.7143
					3737.43	95.2			3737.43	32.6749
					3739.36	95.2			3739.36	32.6846
					3741.28	95.2			3741.28	32.6876
					3743.21	95.2			3743.21	32.6705
					3745.14	95.3			3745.14	32.6689
					3747.07	95.2			3747.07	32.6483
					3749	95.2			3749	32.6513
					3750.93	95.3			3750.93	32.6643
					3752.86	95.3			3752.86	32.6363
					3754.78	95.4			3754.78	32.6051
					3756.71	95.3			3756.71	32.6084
					3758.64	95.3			3758.64	32.6259
					3760.57	95.2			3760.57	32.637
					3762.5	95.2			3762.5	32.6254
					3764.43	95.3			3764.43	32.6072
					3766.36	95.3			3766.36	32.5991
					3768.28	95.2			3768.28	32.6299
					3770.21	95.2			3770.21	32.6476
					3772.14	95.2			3772.14	32.6196
					3774.07	95.2			3774.07	32.5984
					3776	95.2			3776	32.6256
					3777.93	95.2			3777.93	32.6061
					3779.85	95.2			3779.85	32.5879
					3781.78	95.3			3781.78	32.6131
					3783.71	95.3			3783.71	32.6263
					3785.64	95.2			3785.64	32.5984
					3787.57	95.2			3787.57	32.5772
					3789.5	95.2			3789.5	32.5755
					3791.43	95.2			3791.43	32.5681
					3793.35	95.3			3793.35	32.5455
					3795.28	95.2			3795.28	32.5487
					3797.21	95.3			3797.21	32.5645
					3799.14	95.3			3799.14	32.5739
					3801.07	95.3			3801.07	32.5623
					3803	95.3			3803	32.5277
					3804.93	95.3			3804.93	32.528
					3806.85	95.3			3806.85	32.5495
					3808.78	95.3			3808.78	32.559
					3810.71	95.3			3810.71	32.5511
					3812.64	95.3			3812.64	32.5362
					3814.57	95.2			3814.57	32.5511
					3816.5	95.2			3816.5	32.5609
					3818.42	95.3			3818.42	32.5809
					3820.35	95.3			3820.35	32.6007
					3822.28	95.2			3822.28	32.5854
					3824.21	95.2			3824.21	32.5589
					3826.14	95.3			3826.14	32.5665
					3828.07	95.3			3828.07	32.5705
					3830	95.2			3829.99	32.5675
					3831.92	95.2			3831.92	32.5748
					3833.85	95.2			3833.85	32.5593
					3835.78	95.2			3835.78	32.5602
					3837.71	95.2			3837.71	32.5509
					3839.64	95.2			3839.64	32.5223
					3841.57	95.2			3841.57	32.5266
					3843.5	95.2			3843.49	32.5482
					3845.42	95.2			3845.42	32.5607
					3847.35	95.2			3847.35	32.5587
					3849.28	95.2			3849.28	32.5522
					3851.21	95.1			3851.21	32.555
					3853.14	95.1			3853.14	32.5576
					3855.07	95.2			3855.07	32.5397
					3856.99	95.2			3856.99	32.5795
					3858.92	95.2			3858.92	32.5887
					3860.85	95.2			3860.85	32.5807
					3862.78	95.2			3862.78	32.5835
					3864.71	95.2			3864.71	32.574
					3866.64	95.2			3866.64	32.5589
					3868.57	95.1			3868.57	32.5399
					3870.49	95.1			3870.49	32.5416
					3872.42	95.2			3872.42	32.5489
					3874.35	95.2			3874.35	32.5217
					3876.28	95.2			3876.28	32.4988
					3878.21	95.2			3878.21	32.5067
					3880.14	95.1			3880.14	32.5289
					3882.07	95.1			3882.07	32.5286
					3883.99	95.1			3883.99	32.507
					3885.92	95.2			3885.92	32.5453
					3887.85	95.2			3887.85	32.5447
					3889.78	95.2			3889.78	32.5103
					3891.71	95.2			3891.71	32.5202
					3893.64	95.1			3893.64	32.5291
					3895.56	95.1			3895.56	32.5235
					3897.49	95.1			3897.49	32.5379
					3899.42	95.2			3899.42	32.5377
					3901.35	95.2			3901.35	32.5308
					3903.28	95.2			3903.28	32.5804
					3905.21	95.2			3905.21	32.577
					3907.14	95.2			3907.14	32.5171
					3909.06	95.1			3909.06	32.496
					3910.99	95.1			3910.99	32.5331
					3912.92	95			3912.92	32.5636
					3914.85	95.1			3914.85	32.5549
					3916.78	95.1			3916.78	32.5415
					3918.71	95.1			3918.71	32.5322
					3920.64	95.2			3920.64	32.5073
					3922.56	95.2			3922.56	32.4915
					3924.49	95.1			3924.49	32.5395
					3926.42	95.1			3926.42	32.5606
					3928.35	95.1			3928.35	32.5315
					3930.28	95.1			3930.28	32.5408
					3932.21	95.1			3932.21	32.5675
					3934.13	95.1			3934.13	32.5682
					3936.06	95			3936.06	32.5304
					3937.99	95			3937.99	32.5044
					3939.92	95.1			3939.92	32.538
					3941.85	95.2			3941.85	32.561
					3943.78	95.1			3943.78	32.5679
					3945.71	95			3945.7	32.5672
					3947.63	95.1			3947.63	32.5475
					3949.56	95.1			3949.56	32.5221
					3951.49	95.1			3951.49	32.4691
					3953.42	95.1			3953.42	32.4381
					3955.35	95.1			3955.35	32.4847
					3957.28	95			3957.28	32.5332
					3959.21	95			3959.2	32.5369
					3961.13	95			3961.13	32.5236
					3963.06	95.1			3963.06	32.532
					3964.99	95			3964.99	32.5146
					3966.92	95			3966.92	32.4999
					3968.85	95			3968.85	32.5043
					3970.78	95			3970.78	32.5018
					3972.7	95.1			3972.7	32.5137
					3974.63	95.1			3974.63	32.5029
					3976.56	95.1			3976.56	32.4932
					3978.49	95			3978.49	32.5244
					3980.42	95			3980.42	32.5282
					3982.35	95.1			3982.35	32.4967
					3984.28	95			3984.28	32.5347
					3986.2	95			3986.2	32.5551
					3988.13	95			3988.13	32.5215
					3990.06	95			3990.06	32.504
					3991.99	95			3991.99	32.51
					3993.92	94.9			3993.92	32.5299
					3995.85	94.9			3995.85	32.5115
					3997.78	95			3997.78	32.5026
					3999.7	94.9			3999.7	32.4928
					4001.63				4001.63

## Sheet: Fig. 2e
Tg	LMPCs without RAFT agents	LMPCs		Storage modulus	LMPCs without RAFT agents	LMPCs		Tensile stress	LMPCs without RAFT agents	LMPCs		Young's Modulus	LMPCs without RAFT agents	LMPCs
	40.27	37.3			1826.84	1603.87			21.82	17.32			371.59	356.64
	40.51	38.81			1792.24	1576.35			28.57	16.96			435.71	343.61
	41.31	38.19			1862.52	1707.15			23.59	17.11			429.94	353.79
Mean	40.6967	38.1			1827.2	1629.12			24.66	17.13			412.413	351.347
SD	0.444622	0.619731			28.6928	56.3055			2.85766	0.147648			28.9624	5.59301

## Sheet: Fig. 2f
Tg	0 wt% RLMNPs	0.50 wt% RLMNPs	1.00 wt% RLMNPs	2.00 wt% RLMNPs
	44.67	44.33	41.41	38.28
	45.79	42.57	39.67	40.4
	46.49	43.45	40.53	39.25
Mean	45.65	43.45	40.5367	39.31
SD	0.749578	0.718517	0.710368	0.866526
Storage modulus	0 wt% RLMNPs	0.50 wt% RLMNPs	1.00 wt% RLMNPs	2.00 wt% RLMNPs
	2673.12	2511.46	2005.62	1846.27
	2564.67	2645.29	1922.38	1891.14
	2698.23	2479.75	2040.17	1803.36
Mean	2645.34	2545.5	1989.39	1846.92
SD	57.9561	71.7399	49.438	35.839
Tensile stress	0 wt% RLMNPs	0.50 wt% RLMNPs	1.00 wt% RLMNPs	2.00 wt% RLMNPs
	16.12	18.03	13.64	5.36
	20.36	17.31	12.89	6.92
	17.51	16.69	13.13	6.84
Mean	17.9967	17.3433	13.22	6.37333
SD	1.76485	0.54756	0.31273	0.717279
Young'smodulus	0 wt% RLMNPs	0.50 wt% RLMNPs	1.00 wt% RLMNPs	2.00 wt% RLMNPs
	463.12	394.57	333.63	192.77
	415.64	390.93	307.68	169.38
	424.38	380.58	312.86	159.49
Mean	434.38	388.693	318.057	173.88
SD	20.6331	5.92633	11.2132	13.9541

## Sheet: Fig. 3c
HEAAm		DMAm		HEAm		TBAm
Size (d.nm)	Intensity (%)	Size (d.nm)	Intensity (%)	Size (d.nm)	Intensity (%)	Size (d.nm)	Intensity (%)
0.3	0	0.3	0	0.3	0	0.3	0
0.3489	0	0.3489	0	0.3489	0	0.3489	0
0.4057	0	0.4057	0	0.4057	0	0.4057	0
0.4718	0	0.4718	0	0.4718	0	0.4718	0
0.5487	0	0.5487	0	0.5487	0	0.5487	0
0.6381	0	0.6381	0	0.6381	0	0.6381	0
0.742	0	0.742	0	0.742	0	0.742	0
0.8629	0	0.8629	0	0.8629	0	0.8629	0
1.003	0	1.003	0	1.003	0	1.003	0
1.167	0	1.167	0	1.167	0	1.167	0
1.357	0	1.357	0	1.357	0	1.357	0
1.578	0	1.578	0	1.578	0	1.578	0
1.835	0	1.835	0	1.835	0	1.835	0
2.134	0	2.134	0	2.134	0	2.134	0
2.482	0	2.482	0	2.482	0	2.482	0
2.886	0	2.886	0	2.886	0	2.886	0
3.357	0	3.357	0	3.357	0	3.357	0
3.903	0	3.903	0	3.903	0	3.903	0
4.539	0	4.539	0	4.539	0	4.539	0
5.279	0	5.279	0	5.279	0	5.279	0
6.139	0	6.139	0	6.139	0	6.139	0
7.139	0	7.139	0	7.139	0	7.139	0
8.302	0	8.302	0	8.302	0	8.302	0
9.655	0	9.655	0	9.655	0	9.655	0
11.23	0	11.23	0	11.23	0	11.23	0
13.06	0	13.06	0	13.06	0	13.06	0
15.18	0	15.18	0	15.18	0	15.18	0
17.66	0	17.66	0	17.66	0	17.66	0
20.53	0	20.53	0	20.53	0	20.53	0
23.88	0	23.88	0	23.88	0	23.88	0
27.77	0	27.77	0	27.77	0	27.77	0
32.3	0	32.3	0	32.3	0	32.3	0
37.56	0	37.56	0	37.56	0	37.56	0
43.68	0	43.68	0	43.68	0	43.68	0
50.79	0	50.79	0	50.79	0	50.79	0
59.07	0	59.07	0	59.07	0	59.07	0
68.69	0.8404	68.69	0	68.69	0	68.69	0
79.88	3.996	79.88	0.3043	79.88	0	79.88	0
92.89	8.615	92.89	1.578	92.89	0	92.89	0
108	13.13	108	3.788	108	1.472	108	0
125.6	16.16	125.6	6.528	125.6	4.911	125.6	0
146.1	16.92	146.1	9.257	146.1	9.376	146.1	0.8052
169.9	15.35	169.9	11.46	169.9	13.46	169.9	4.343
197.6	12.01	197.6	12.75	197.6	15.97	197.6	9.754
229.8	7.847	229.8	12.92	229.8	16.27	229.8	15.05
267.2	3.941	267.2	11.97	267.2	14.39	267.2	18.31
310.7	1.19	310.7	10.1	310.7	10.94	310.7	18.47
361.3	0	361.3	7.653	361.3	6.893	361.3	15.57
420.2	0	420.2	5.049	420.2	3.284	420.2	10.66
488.7	0	488.7	2.731	488.7	0.9045	488.7	5.444
568.3	0	568.3	1.051	568.3	0	568.3	1.59
660.9	0	660.9	0.1806	660.9	0	660.9	0
768.5	0	768.5	0	768.5	0	768.5	0
893.8	0	893.8	0	893.8	0	893.8	0
1039	0	1039	0	1039	0	1039	0

## Sheet: Fig. 3d
Tg	HEAAm	DMAm	TBAm	HEAm		Storage modulus	HEAAm	DMAm	TBAm	HEAm		Tensile stress	HEAAm	DMAm	TBAm	HEAm		Young'smodulus	HEAAm	DMAm	TBAm	HEAm
	71.99	43.92	40.1	17.94			4196.45	2138.92	1958.58	169.84			44.84	18.68	16.14	3.5			582.98	307.82	285.54	15.64
	68.42	44.06	40.71	19.07			4158.23	2204.62	1917.76	179.31			51.16	18.24	17.87	1.95			614.56	272.68	357.07	14.82
	69.96	44.41	40.44	17.98			4216.77	2142.39	1951.89	172.24			44.32	18.6	18.22	2.21			613.16	284.85	327.34	15.34
Mean	70.1233	44.13	40.4167	18.33			4190.48	2161.98	1942.74	173.797			46.7733	18.5067	17.41	2.55333			603.567	288.45	323.317	15.2667
SD	1.46202	0.206074	0.249577	0.523514			24.2684	30.1866	17.8758	4.01975			3.1091	0.191369	0.909322	0.677758			14.5682	14.5699	29.3403	0.338756

## Sheet: Fig. 4b
Time (s)	w/ RLMNPs and w/o laser	w/o RLMNPs and w/ laser	w/ RLMNPs and laser
0	25	25	25
5	25.1	26.7	33.1
10	25	26.9	37.3
15	25	27.1	41.3
20	25	27.2	44.7
25	25	27.2	47
30	25.1	27.4	50.2
35	25	27.8	52.3
40	25	27.7	54.1
45	25	27.6	58.1
50	25	27.6	60.1
55	25	27.8	62
60	25.2	27.8	64.6
90	25	27.9	71.7
120	25	27.8	77.5
150	25	27.9	76.6
180	25	28	77.7

## Sheet: Fig. 4c
Time (s)	w/ RLMNPs and laser	w/o RLMNPs and w/ laser	w/ RLMNPs and w/o laser
0	0	0	0
2	0.12	2.6	0
5	0.8	3.47	0.84
10	20.27	2.6	0.84
15	43.24	1.73	0.84
20	59.45	2.42	0.94
25	67.56	1.63	0.94
30	72.97	0.86	1.68
35	80.43	1.15	2.52
40	83.78	0.86	0.84
45	88.13	0.86	0.84
50	94.59	1.73	0.84
55	98.64	1.74	0.84
60	99	1.75	0.94

## Sheet: Fig.4g
Tg	Before	After		Storage modulus	Before	After		Tensile stress	Before	After		Young'smodulus	Before	After
	40.22	41.32			1938.82	1856.29			20.18	15.36			339.87	341.36
	41.67	40.2			1919.44	1797.15			19.14	17.82			288.28	313.36
	41.65	40.08			1932.11	1818.94			17.13	17.51			333.06	327.86
Mean	41.18	40.5333			1930.12	1824.13			18.8167	16.8967			320.403	327.527
SD	0.678872	0.55841			8.0356	24.4208			1.26597	1.09393			22.8841	11.4334

[truncated: 2 more sheets: Fig. 5b, Fig. 5d]
